# Supplementary material for: Association of serum metabolome profile with the risk of breast cancer in participants of the HUNT2 study
Source: Front Oncol. 2023 Mar 16;13:1116806. doi: 10.3389/fonc.2023.1116806 (PMC10061137; doi:10.3389/fonc.2023.1116806)
Supplement: Supplementary file 6 [file Table_1.xlsx]

## Sheet: Table S1
Table S1. Serum metabolites in the HUNT study participants: differences between women who were either diagnosed with breast cancer (BC) or remained healthy (Ctr) during follow-up (all participants).
Type	Metabolites	Concentration [µM] - mean value		Concentration [µM] - median value		Differences between Ctr and BC
		Ctr	BC	Ctr	BC	BC/Ctr Fold-Change (median)	p-value	FDR	effect size	effect size (interpretation)
AA	Gly	353.659	339.718	342.586	328.202	0.958012	0.00756117	0.415613	-0.0887	negligible
AA	Glu	113.991	117.68	103.968	108.774	1.04623	0.0265496	0.415613	0.0738	negligible
AA	Gln	651.929	638.076	656.741	644.214	0.980926	0.0371593	0.418757	-0.0691	negligible
AA	Cit	31.7409	30.6291	30.6465	29.4286	0.96026	0.052067	0.439746	-0.0645	negligible
AA	Asp	43.233	43.8569	41.429	43.0505	1.03914	0.0867987	0.511111	0.0568	negligible
AA	Arg	158.008	154.547	154.995	148.661	0.959131	0.19485	0.641472	-0.0432	negligible
AA	Trp	65.1926	64.5943	64.3593	62.8406	0.976403	0.212173	0.668459	-0.0415	negligible
AA	Ser	177.04	175.258	173.602	171.594	0.988433	0.280695	0.746246	-0.0359	negligible
AA	Tyr	76.646	75.6095	75.1935	72.265	0.961054	0.289505	0.746246	-0.0352	negligible
AA	Ala	412.235	405.529	404.447	397.187	0.98205	0.301935	0.74972	-0.0342	negligible
AA	His	96.9416	96.3513	95.8609	94.6723	0.9876	0.363676	0.754283	-0.0302	negligible
AA	Orn	90.0553	88.6656	86.7531	86.9581	1.00236	0.403575	0.76176	-0.0277	negligible
AA	Met	24.4011	24.3653	23.4834	23.0276	0.980589	0.430088	0.780198	-0.0262	negligible
AA	Pro	216.079	214.906	206.418	202.052	0.97885	0.447349	0.780198	-0.0252	negligible
AA	Lys	168.011	168.476	166.017	164.802	0.992684	0.484137	0.79247	-0.0233	negligible
AA	Phe	108.794	109.232	106.849	107.393	1.00509	0.561354	0.820164	0.0193	negligible
AA	Thr	129.924	128.34	125.836	125.142	0.994479	0.584337	0.820164	-0.0182	negligible
AA	Asn	54.3844	54.0966	52.9955	52.5386	0.991379	0.605797	0.825846	-0.0171	negligible
AA	xLeu	218.557	223.722	210.805	207.735	0.985435	0.692494	0.874958	0.0131	negligible
AA	Val	228.722	231.059	225.74	221.079	0.979353	0.807319	0.931889	0.00811	negligible
AC	AC(3:1)	0.018156	0.0167405	0.0149592	0.0141109	0.943295	0.0212994	0.415613	-0.0764	negligible
AC	AC(3:0-OH)	0.0526584	0.0508175	0.0532195	0.0515885	0.969352	0.0222911	0.415613	-0.0761	negligible
AC	AC(5:0-OH)	0.0115508	0.0111128	0.0116474	0.0106735	0.916384	0.0712781	0.484511	-0.0598	negligible
AC	AC(5:0-DC)	0.226056	0.219025	0.216535	0.212742	0.982485	0.0756893	0.484511	-0.0591	negligible
AC	AC(10:1)	0.0685185	0.0633336	0.057646	0.0537502	0.932418	0.103961	0.524651	-0.0542	negligible
AC	AC(5:0)	0.276211	0.266662	0.224675	0.234178	1.0423	0.138482	0.583618	0.0492	negligible
AC	AC(18:2)	0.0592303	0.0571761	0.0574283	0.0553936	0.964571	0.15903	0.627643	-0.0468	negligible
AC	AC(18:0)	0.0463298	0.0448584	0.0437652	0.0418931	0.957224	0.206826	0.658696	-0.0419	negligible
AC	AC(3:0-DC)	0.00755797	0.0073357	0.00705116	0.00689967	0.978516	0.238576	0.708493	-0.0392	negligible
AC	AC(8:1)	0.174488	0.167844	0.156655	0.146427	0.934712	0.244703	0.70988	-0.0385	negligible
AC	AC(10:2)	0.0243983	0.0226119	0.0206574	0.0193646	0.937416	0.255789	0.720635	-0.0379	negligible
AC	AC(6:0)	0.0564298	0.0553712	0.0511638	0.0496704	0.970811	0.263626	0.735641	-0.0372	negligible
AC	AC(10:3)	0.0596569	0.0565165	0.05315	0.0510437	0.960371	0.268099	0.741065	-0.0369	negligible
AC	AC(4:1)	0.023384	0.0222761	0.021994	0.0206309	0.938023	0.299207	0.749297	-0.0346	negligible
AC	AC(14:2)	0.021714	0.0200206	0.0144106	0.0134441	0.932932	0.306116	0.752472	-0.0339	negligible
AC	AC(4:0)	0.151063	0.153238	0.111018	0.11922	1.07388	0.470602	0.79247	0.024	negligible
AC	AC(10:0)	0.178765	0.18051	0.143881	0.134106	0.932064	0.487315	0.79247	-0.0231	negligible
AC	AC(14:0)	0.0341496	0.0335231	0.0309787	0.0304536	0.98305	0.51232	0.811404	-0.0218	negligible
AC	AC(0:0)	40.1912	40.5023	39.6605	40.5599	1.02268	0.558961	0.820164	0.0194	negligible
AC	AC(13:0)	0.18871	0.17585	0.15214	0.152032	0.999295	0.580158	0.820164	-0.0184	negligible
AC	AC(2:0)	7.88653	8.06893	7.31334	7.40873	1.01304	0.58364	0.820164	0.0182	negligible
AC	AC(18:1)	0.124475	0.123491	0.116754	0.116768	1.00012	0.59555	0.822139	-0.0176	negligible
AC	AC(7:0)	0.0413272	0.0371469	0.0277982	0.0269441	0.969276	0.667007	0.857162	-0.0143	negligible
AC	AC(16:1)	0.0249802	0.0250234	0.0224032	0.0224659	1.0028	0.697935	0.874958	-0.0129	negligible
AC	AC(12:1)	0.0750034	0.0752638	0.0655536	0.0648949	0.989951	0.737019	0.88697	-0.0112	negligible
AC	AC(14:1)	0.0865749	0.085751	0.0769835	0.0784264	1.01874	0.784202	0.919084	-0.0091	negligible
AC	AC(5:1)	0.0294036	0.0291367	0.0271224	0.0265472	0.978792	0.790843	0.923176	-0.0088	negligible
AC	AC(14:0-OH)	0.00714798	0.00702221	0.00629475	0.00520972	0.82763	0.814012	0.931889	-0.00781	negligible
AC	AC(16:0)	0.0953966	0.0954626	0.0922657	0.092599	1.00361	0.824671	0.937039	-0.00738	negligible
AC	AC(3:0)	55.4833	55.7518	55.1842	56.4637	1.02319	0.872607	0.946941	0.00532	negligible
AC	AC(8:0)	0.123979	0.125589	0.107888	0.105634	0.979105	0.904905	0.953693	-0.00395	negligible
AC	AC(12:0)	0.0647014	0.0654966	0.0554914	0.0547028	0.985788	0.974174	0.980558	-0.00108	negligible
BA	Taurine	131.015	134.852	131.757	134.485	1.02071	0.0245575	0.415613	0.0748	negligible
BA	Serotonin	0.631756	0.603867	0.587871	0.546092	0.928932	0.137	0.583618	-0.0495	negligible
BA	Kynurenine	2.01683	1.99485	1.90686	1.88624	0.989187	0.388315	0.758257	-0.0287	negligible
BA	Putrescine	0.106682	0.106915	0.0896088	0.0950179	1.06036	0.428901	0.780198	0.0263	negligible
BA	Met-SO	2.13298	2.26787	1.37472	1.44804	1.05334	0.551979	0.820164	0.0198	negligible
BA	t4-OH-Pro	10.9196	11.5709	9.62502	9.79416	1.01757	0.649006	0.849162	0.0151	negligible
BA	SDMA	0.479872	0.485734	0.467292	0.470247	1.00632	0.706786	0.874958	0.0125	negligible
BA	ADMA	0.490779	0.491652	0.492476	0.489515	0.993987	0.841513	0.937039	-0.00664	negligible
BA	Creatinine	64.5677	65.1368	63.274	63.5949	1.00507	0.844294	0.937039	0.00651	negligible
BA	Sarcosine	1.32105	1.28671	1.2629	1.25505	0.993784	0.957779	0.974407	-0.00176	negligible
CE	CE(19:2)	9.44021	8.18319	8.14152	6.87694	0.844675	0.000441735	0.129428	-0.117	small
CE	CE(18:2)	7078.83	6870.03	6904.49	6705.76	0.971217	0.091723	0.517375	-0.0561	negligible
CE	CE(17:2)	4.03365	3.80983	4.06948	3.8957	0.957298	0.107909	0.526954	-0.0535	negligible
CE	CE(18:3)	277.125	269.176	269.559	255.016	0.946048	0.121196	0.563659	-0.0515	negligible
CE	CE(17:0)	10.3099	10.6192	8.86549	9.31166	1.05033	0.164588	0.627643	0.0462	negligible
CE	CE(19:3)	4.40022	3.95013	3.78529	3.49035	0.922084	0.175654	0.627643	-0.0449	negligible
CE	CE(18:1)	694.748	743.972	656.293	674.244	1.02735	0.38692	0.758257	0.0287	negligible
CE	CE(22:5)	27.4141	27.5627	27.4178	28.7906	1.05007	0.587831	0.820164	0.018	negligible
CE	CE(22:6)	312.892	308.139	298.45	289.301	0.969346	0.675895	0.864791	-0.0139	negligible
CE	CE(16:1)	262.418	268.864	247.139	243.763	0.98634	0.744692	0.88697	0.0108	negligible
CE	CE(17:1)	26.333	26.1865	25.1846	24.3762	0.967898	0.831201	0.937039	-0.00708	negligible
CE	CE(20:4)	1090.43	1102.63	1051.4	1047.47	0.99626	0.859625	0.94134	0.00588	negligible
CE	CE(20:5)	499.454	500.354	378.772	380.133	1.00359	0.90571	0.953693	0.00392	negligible
CE	CE(16:0)	249.219	252.177	247.335	241.831	0.977746	0.968505	0.979137	0.00131	negligible
Cer	Cer(41:1)	1.21307	1.13853	1.19348	1.11064	0.93059	0.00845142	0.415613	-0.0874	negligible
Cer	Cer(42:2)	2.05918	1.98543	2.02543	1.94628	0.960922	0.0290331	0.415613	-0.0724	negligible
Cer	Cer(40:1)	0.935806	0.888922	0.921487	0.884468	0.959828	0.0363357	0.418757	-0.0694	negligible
Cer	Cer(42:1)	2.75681	2.64496	2.67768	2.58933	0.967003	0.043751	0.432686	-0.0671	negligible
Cer	Cer(43:1)	0.655581	0.654393	0.651077	0.643971	0.989085	0.742004	0.88697	-0.0109	negligible
DG	DG-O(36:4)	5.04067	4.84856	4.8657	4.68962	0.963813	0.0122715	0.415613	-0.0831	negligible
DG	DG(36:4)	7.30971	6.64563	6.53866	6.08692	0.930912	0.0232306	0.415613	-0.0754	negligible
DG	DG(42:1)	8.62656	8.33265	8.43664	8.10889	0.961151	0.0331323	0.415613	-0.0708	negligible
DG	DG-O(32:2)	2.90435	2.66905	2.6629	2.41202	0.905787	0.0500733	0.439746	-0.0651	negligible
DG	DG(36:3)	16.7239	15.7429	15.4249	15.1585	0.982724	0.0577106	0.4697	-0.0631	negligible
DG	DG(34:3)	5.217	4.89748	4.9067	4.67727	0.953241	0.138685	0.583618	-0.0492	negligible
DG	DG-O(34:1)	11.4867	11.0292	10.5503	10.3118	0.977393	0.173237	0.627643	-0.0452	negligible
DG	DG(38:5)	1.40842	1.35988	1.20825	1.17345	0.97119	0.336453	0.754283	-0.0319	negligible
DG	DG(32:2)	2.84236	2.72676	2.44072	2.25302	0.923094	0.345855	0.754283	-0.0313	negligible
DG	DG(34:1)	21.9875	21.9968	19.3879	20.0049	1.03182	0.445227	0.780198	0.0253	negligible
DG	DG(41:1)	3.58117	3.47173	3.31848	3.19536	0.9629	0.545379	0.820164	-0.0201	negligible
DG	DG(42:2)	2.05403	2.40818	0.972193	0.954681	0.981988	0.776213	0.917058	-0.00944	negligible
DG	DG(42:0)	2.09616	2.07385	2.06243	2.07702	1.00708	0.796522	0.926115	-0.00857	negligible
DG	DG(39:0)	4.66007	4.65429	3.45883	3.49405	1.01018	0.814013	0.931889	-0.00781	negligible
DG	DG(36:2)	15.8075	15.5453	14.7025	14.5882	0.992229	0.860423	0.94134	-0.00585	negligible
DG	DG(32:1)	6.23369	6.19167	5.50973	5.48674	0.995827	0.935544	0.961289	-0.00269	negligible
DG	DG(44:3)	2.32532	2.27555	2.27311	2.2422	0.986403	0.969112	0.979137	-0.00129	negligible
H	H1	6911.53	6868.34	6634.77	6587.44	0.992866	0.446439	0.780198	-0.0253	negligible
LPC	LPC(18:0)	70.9152	69.092	68.1966	64.9765	0.952782	0.105646	0.524651	-0.0538	negligible
LPC	LPC-O(18:0)	0.655294	0.661809	0.588573	0.578998	0.983731	0.172757	0.627643	-0.0452	negligible
LPC	LPC(18:2)	34.225	32.8861	32.0135	31.2627	0.976547	0.182222	0.630141	-0.0442	negligible
LPC	LPC(18:1)	40.8299	40.2653	39.3865	38.3458	0.973577	0.273846	0.746246	-0.0362	negligible
LPC	LPC(20:0)	0.176036	0.172471	0.153819	0.144994	0.942629	0.320741	0.752472	-0.033	negligible
LPC	LPC-O(18:2)	0.440149	0.44302	0.412	0.409614	0.994208	0.354101	0.754283	-0.0308	negligible
LPC	LPC-O(18:1)	1.50567	1.52801	1.32585	1.33661	1.00811	0.365557	0.754283	-0.0301	negligible
LPC	LPC(20:3)	17.0561	16.7436	15.7192	15.4719	0.984266	0.441602	0.780198	-0.0255	negligible
LPC	LPC(17:0)	2.58383	2.57019	2.49346	2.40591	0.964888	0.468886	0.79247	-0.0241	negligible
LPC	LPC(17:1)	0.518083	0.510606	0.488509	0.484033	0.990837	0.509872	0.811404	-0.0219	negligible
LPC	LPC(20:1)	0.75075	0.742019	0.711294	0.700823	0.985279	0.528137	0.820164	-0.021	negligible
LPC	LPC(16:1)	3.66854	3.65283	3.52986	3.49177	0.989209	0.529134	0.820164	-0.0209	negligible
LPC	LPC(22:6)	3.64065	3.6054	3.51119	3.44423	0.980931	0.576512	0.820164	-0.0185	negligible
LPC	LPC-O(16:1)	1.55444	1.59939	1.45058	1.48865	1.02624	0.608815	0.825846	0.017	negligible
LPC	LPC(20:4)	19.3175	19.1309	18.7387	18.4001	0.98193	0.775434	0.917058	-0.00947	negligible
LPC	LPC(16:0)	102.341	102.774	98.3487	98.4307	1.00083	0.83794	0.937039	-0.00681	negligible
LPC	LPC(15:0)	0.928872	0.928097	0.897568	0.885251	0.986278	0.890037	0.948722	-0.00458	negligible
LPC	LPC(14:0)	1.27541	1.28217	1.2841	1.27394	0.992087	0.941604	0.961289	0.00244	negligible
LPC	LPC(22:5)	0.331804	0.334217	0.325061	0.32276	0.992921	0.977211	0.980558	0.00095	negligible
PC	PC(36:2)	231.801	222.526	228.331	216.604	0.948639	0.00361139	0.415613	-0.0967	negligible
PC	PC(42:5)	0.635722	0.563964	0.670594	0.613147	0.914335	0.0130407	0.415613	-0.0824	negligible
PC	PC(32:2)	7.08038	6.75871	6.86289	6.48441	0.944851	0.0303093	0.415613	-0.0721	negligible
PC	PC(42:4)	0.867343	0.798707	0.825221	0.771136	0.93446	0.0306799	0.415613	-0.0718	negligible
PC	PC(31:3)	0.180562	0.166863	0.177856	0.158462	0.890952	0.0315731	0.415613	-0.0714	negligible
PC	PC(38:5)	186.985	182.099	185.449	179.824	0.96967	0.0493643	0.439746	-0.0654	negligible
PC	PC(33:2)	4.30209	4.13321	4.11362	3.95666	0.961844	0.0525293	0.439746	-0.0645	negligible
PC	PC(35:2)	12.9029	12.5562	12.6677	12.2629	0.968046	0.0665553	0.484511	-0.0608	negligible
PC	PC(36:3)	131.372	127.334	128.902	125.201	0.971288	0.0708829	0.484511	-0.0601	negligible
PC	PC-O(34:0)	0.55648	0.513857	0.543206	0.445117	0.819425	0.0737031	0.484511	-0.0595	negligible
PC	PC(36:1)	21.6703	24.1655	5.53446	9.77411	1.76605	0.0748151	0.484511	0.0591	negligible
PC	PC(39:5)	1.78863	1.68879	1.64235	1.595	0.971165	0.0760666	0.484511	-0.0588	negligible
PC	PC(42:6)	1.27425	1.17496	1.2606	1.21248	0.961825	0.0806703	0.502902	-0.0581	negligible
PC	PC(36:6)	11.1772	10.8133	10.6661	10.3418	0.969593	0.08403	0.511111	-0.0575	negligible
PC	PC(44:1)	0.533054	0.599935	0.356054	0.456552	1.28226	0.0872203	0.511111	0.0568	negligible
PC	PC(42:10)	4.22263	3.91261	4.05427	3.71366	0.915986	0.094243	0.521004	-0.0555	negligible
PC	PC(41:4)	0.512122	0.524371	0.188219	0.192549	1.023	0.103907	0.524651	0.0542	negligible
PC	PC(40:3)	1.15779	1.09436	1.08328	1.04796	0.967401	0.116454	0.559363	-0.0522	negligible
PC	PC-O(40:6)	4.46462	4.33515	4.3666	4.2291	0.96851	0.118417	0.559617	-0.0518	negligible
PC	PC(40:2)	1.0691	1.01035	0.832663	0.823223	0.988663	0.123902	0.567239	-0.0512	negligible
PC	PC(34:3)	26.6923	26.03	25.3098	25.1785	0.99481	0.157234	0.627643	-0.0468	negligible
PC	PC(35:5)	2.6043	2.55029	2.54236	2.46031	0.967728	0.169659	0.627643	-0.0455	negligible
PC	PC(40:5)	2.06899	2.1408	1.0095	1.09562	1.08531	0.172358	0.627643	0.0452	negligible
PC	PC-O(36:2)	2.94151	2.84694	2.89091	2.79184	0.965731	0.174362	0.627643	-0.0452	negligible
PC	PC(39:6)	4.96404	4.86777	4.95691	4.59094	0.92617	0.189056	0.641472	-0.0435	negligible
PC	PC(37:1)	0.616172	0.605636	0.603852	0.567235	0.939361	0.192067	0.641472	-0.0432	negligible
PC	PC(37:2)	1.92638	1.93183	1.79133	1.73693	0.96963	0.197663	0.643502	-0.0429	negligible
PC	PC-O(36:3)	7.36085	7.17277	7.20274	7.05007	0.978804	0.203107	0.653959	-0.0422	negligible
PC	PC(38:2)	6.54441	6.23305	6.57671	6.37708	0.969646	0.232265	0.708493	-0.0395	negligible
PC	PC-O(34:3)	9.99116	9.8148	9.81347	9.49566	0.967615	0.238983	0.708493	-0.0392	negligible
PC	PC(42:2)	1.32746	1.52194	0.545469	0.652745	1.19667	0.250203	0.718722	0.0382	negligible
PC	PC(39:4)	2.46794	2.42169	2.46117	2.41764	0.982314	0.279339	0.746246	-0.0359	negligible
PC	PC-O(38:6)	12.2728	12.077	12.1848	11.7504	0.964354	0.28422	0.746246	-0.0355	negligible
PC	PC(38:3)	31.3721	30.266	30.7662	29.809	0.968886	0.291011	0.746246	-0.0352	negligible
PC	PC(37:7)	0.690073	0.709724	0.677518	0.697382	1.02932	0.295442	0.746246	0.0349	negligible
PC	PC(32:6)	0.264362	0.28216	0.111	0.088	0.792793	0.314654	0.752472	-0.0336	negligible
PC	PC(37:3)	2.60096	2.54398	2.51787	2.43078	0.965411	0.317657	0.752472	-0.0332	negligible
PC	PC(36:5)	273.677	270.677	269.554	265.091	0.983444	0.327218	0.752472	-0.0326	negligible
PC	PC(34:5)	4.06728	3.98574	3.95257	3.85805	0.976088	0.328097	0.752472	-0.0325	negligible
PC	PC(40:4)	4.63333	4.5717	4.5818	4.52372	0.987324	0.342746	0.754283	-0.0315	negligible
PC	PC(40:6)	56.2142	55.2072	54.5715	53.0039	0.971273	0.347937	0.754283	-0.0312	negligible
PC	PC-O(42:6)	1.06636	1.06067	1.03209	1.08582	1.05206	0.348068	0.754283	0.0312	negligible
PC	PC(25:0)	0.350547	0.336622	0.328119	0.317445	0.96747	0.349766	0.754283	-0.0311	negligible
PC	PC(39:7)	3.21471	3.15723	3.16079	3.06224	0.968822	0.361001	0.754283	-0.0303	negligible
PC	PC(38:1)	2.01317	1.9764	1.99264	1.97007	0.98867	0.371914	0.756742	-0.0297	negligible
PC	PC-O(32:1)	2.16058	2.19023	2.12805	2.15019	1.0104	0.375187	0.756791	0.0295	negligible
PC	PC-O(35:3)	1.48183	1.46848	1.45898	1.43164	0.981263	0.377104	0.756791	-0.0293	negligible
PC	PC-O(30:0)	0.429731	0.418483	0.421435	0.420692	0.998236	0.381924	0.758257	-0.029	negligible
PC	PC-O(40:4)	0.736101	0.733784	0.645128	0.67093	1.03999	0.399869	0.76176	0.028	negligible
PC	PC(40:7)	46.724	46.1438	47.461	45.8133	0.965282	0.405579	0.76176	-0.0276	negligible
PC	PC-O(32:3)	0.240553	0.245683	0.240533	0.24379	1.01354	0.412205	0.769274	0.0272	negligible
PC	PC(43:6)	1.09696	1.26236	0.927586	0.963368	1.03858	0.428901	0.780198	0.0263	negligible
PC	PC(38:7)	74.6961	76.4804	73.5434	74.791	1.01696	0.439195	0.780198	0.0257	negligible
PC	PC(46:2)	0.464818	0.51488	0.0397997	0.0397344	0.998359	0.469509	0.79247	0.024	negligible
PC	PC(36:4)	225.478	227.831	221.025	221.932	1.00411	0.478761	0.79247	0.0235	negligible
PC	PC-O(42:5)	1.06159	1.05408	0.999576	1.03772	1.03816	0.486202	0.79247	0.0231	negligible
PC	PC-O(34:2)	9.26733	9.16285	8.80727	8.79729	0.998867	0.487634	0.79247	-0.0231	negligible
PC	PC-O(38:5)	15.6481	15.5603	15.3561	15.2352	0.992125	0.502239	0.808549	-0.0223	negligible
PC	PC(33:4)	1.60194	1.58907	1.58381	1.55614	0.98253	0.508405	0.811404	-0.022	negligible
PC	PC(35:4)	3.14935	3.18177	2.96936	3.00347	1.01149	0.544367	0.820164	0.0201	negligible
PC	PC-O(34:4)	1.70669	1.7148	1.67316	1.69953	1.01576	0.547237	0.820164	0.02	negligible
PC	PC-O(36:6)	6.35735	6.26946	6.15731	6.1184	0.993681	0.562382	0.820164	-0.0192	negligible
PC	PC(35:3)	3.93182	3.88162	3.87848	3.8963	1.0046	0.563581	0.820164	-0.0192	negligible
PC	PC(41:5)	0.383449	0.358542	0.219882	0.215361	0.979437	0.567188	0.820164	-0.019	negligible
PC	PC(33:3)	0.81126	0.793214	0.715711	0.712856	0.996011	0.582594	0.820164	-0.0183	negligible
PC	PC-O(36:5)	14.5709	14.6947	14.2316	14.3032	1.00503	0.585035	0.820164	0.0181	negligible
PC	PC(40:9)	62.0046	63.0554	56.0572	57.4055	1.02405	0.593089	0.822139	0.0177	negligible
PC	PC(29:0)	0.241303	0.232102	0.205601	0.211069	1.02659	0.597664	0.822139	-0.0175	negligible
PC	PC(42:7)	2.14159	2.12792	2.10249	2.06198	0.980734	0.608815	0.825846	-0.017	negligible
PC	PC-O(40:7)	8.30108	8.25994	8.24308	8.16694	0.990764	0.615228	0.830699	-0.0167	negligible
PC	PC(32:3)	1.67006	1.70367	1.58608	1.59152	1.00343	0.620774	0.834343	0.0164	negligible
PC	PC(32:4)	0.517956	0.524989	0.575341	0.546332	0.94958	0.627962	0.838331	-0.0161	negligible
PC	PC(40:8)	14.6292	14.3921	9.74611	9.72977	0.998323	0.633196	0.838331	-0.0158	negligible
PC	PC-O(34:1)	4.96051	4.89271	4.85078	4.79514	0.988531	0.635005	0.838331	-0.0158	negligible
PC	PC(37:5)	12.4039	12.2639	12.0858	11.778	0.974531	0.635186	0.838331	-0.0157	negligible
PC	PC-O(42:4)	0.248385	0.261655	0.0395098	0.0807501	2.0438	0.653396	0.850867	0.0149	negligible
PC	PC(38:6)	172.314	171.62	169.322	168.893	0.997464	0.657064	0.851857	-0.0148	negligible
PC	PC(32:5)	0.984981	0.997797	0.982484	0.983247	1.00078	0.660187	0.852136	0.0146	negligible
PC	PC(30:0)	3.9195	3.94333	3.66177	3.63021	0.991383	0.68017	0.866477	0.0137	negligible
PC	PC(34:4)	11.2393	11.4235	10.3921	10.2386	0.985229	0.700191	0.874958	0.0128	negligible
PC	PC-O(37:6)	0.87322	0.879442	0.839498	0.845238	1.00684	0.702638	0.874958	0.0127	negligible
PC	PC(38:4)	91.0195	90.3696	88.8136	88.0404	0.991294	0.70773	0.874958	-0.0125	negligible
PC	PC(37:6)	4.54492	4.56152	4.41063	4.47181	1.01387	0.720613	0.88646	0.0119	negligible
PC	PC(31:0)	0.556781	0.581876	0.40773	0.419783	1.02956	0.723085	0.88646	0.0118	negligible
PC	PC(32:0)	18.1463	18.2873	17.6907	17.5922	0.99443	0.726894	0.88697	0.0116	negligible
PC	PC(37:4)	6.41653	6.46746	6.25177	6.30577	1.00864	0.740661	0.88697	0.011	negligible
PC	PC(24:0)	0.318039	0.319928	0.270149	0.249195	0.922434	0.7445	0.88697	-0.0108	negligible
PC	PC(39:3)	1.13549	1.13968	1.11257	1.08948	0.979242	0.81421	0.931889	-0.00781	negligible
PC	PC(34:1)	222.798	224.558	215.105	216.727	1.00754	0.832785	0.937039	0.00701	negligible
PC	PC-O(40:8)	8.16155	8.2036	8.06345	8.0597	0.999535	0.841712	0.937039	-0.00664	negligible
PC	PC-O(36:4)	15.8062	15.8808	15.5206	15.4962	0.998427	0.854243	0.94134	0.00611	negligible
PC	PC(33:0)	1.9509	1.97192	1.90257	1.91	1.0039	0.861021	0.94134	0.00581	negligible
PC	PC(35:1)	5.51886	5.51278	5.34841	5.27922	0.987065	0.871407	0.946941	-0.00538	negligible
PC	PC-O(38:4)	8.28773	8.24536	8.15128	8.09916	0.993606	0.882217	0.948722	-0.00492	negligible
PC	PC(33:1)	7.85845	7.90705	8.04506	8.06826	1.00288	0.886828	0.948722	0.00472	negligible
PC	PC(40:1)	1.23514	1.24035	0.878994	0.90147	1.02557	0.898873	0.953693	-0.00422	negligible
PC	PC(41:8)	1.17569	1.1862	1.09094	1.07101	0.981728	0.908125	0.953693	-0.00382	negligible
PC	PC-O(38:3)	0.914521	0.883132	0.902799	0.894539	0.99085	0.93191	0.961289	-0.00284	negligible
PC	PC(32:1)	23.9851	24.1562	21.7956	21.8187	1.00106	0.941604	0.961289	0.00244	negligible
PC	PC-O(40:5)	2.13452	2.12581	2.05652	2.03451	0.989297	0.981262	0.981262	-0.000781	negligible
SM	SM(39:2)	4.06092	3.7809	3.83898	3.5519	0.925222	0.0155991	0.415613	-0.0804	negligible
SM	SM(38:1)	24.5831	23.5643	23.9907	22.8378	0.951946	0.0194835	0.415613	-0.0777	negligible
SM	SM(38:2)	15.1941	14.534	14.4642	13.8582	0.958107	0.0253948	0.415613	-0.0744	negligible
SM	SM(34:2)	18.1196	17.7618	18.1047	17.444	0.963511	0.0757311	0.484511	-0.0591	negligible
SM	SM(40:4)	11.0486	10.6193	10.6299	10.1216	0.952188	0.0987213	0.524651	-0.0548	negligible
SM	SM(40:2)	43.9697	42.5015	41.303	39.8184	0.964056	0.104231	0.524651	-0.0538	negligible
SM	SM(39:1)	9.48394	9.24421	8.98906	8.6964	0.967443	0.132891	0.583618	-0.0498	negligible
SM	SM(30:1)	0.579218	0.564681	0.570509	0.543319	0.952341	0.139431	0.583618	-0.0492	negligible
SM	SM(38:3)	3.06755	2.89047	2.83703	2.71678	0.957611	0.151866	0.626715	-0.0475	negligible
SM	SM(36:2)	7.0216	6.87301	6.88262	6.62453	0.962501	0.181391	0.630141	-0.0445	negligible
SM	SM(41:2)	18.3158	17.89	17.9274	17.4154	0.971439	0.182805	0.630141	-0.0442	negligible
SM	SM(33:1)	11.6505	11.4842	11.6479	11.1313	0.955655	0.221144	0.689311	-0.0405	negligible
SM	SM(41:1)	17.9374	17.6999	17.4883	17.0318	0.973895	0.32037	0.752472	-0.033	negligible
SM	SM(34:1)	124.054	122.717	123.148	121.475	0.986411	0.369742	0.756742	-0.0298	negligible
SM	SM(37:1)	3.2621	3.2425	3.20547	3.05419	0.952805	0.384278	0.758257	-0.0289	negligible
SM	SM(44:1)	1.80256	1.77905	1.60903	1.50835	0.93743	0.391675	0.758257	-0.0285	negligible
SM	SM(42:1)	19.6007	19.8732	19.4226	19.8014	1.0195	0.440097	0.780198	0.0256	negligible
SM	SM(43:1)	7.38652	7.73748	6.14387	6.24327	1.01618	0.481762	0.79247	0.0234	negligible
SM	SM(35:1)	4.21905	4.1979	4.11217	4.01711	0.976883	0.519704	0.818673	-0.0214	negligible
SM	SM(42:2)	56.3078	56.6514	55.15	55.6415	1.00891	0.572877	0.820164	0.0187	negligible
SM	SM(42:3)	28.9847	28.8879	28.8461	28.8652	1.00066	0.584337	0.820164	-0.0182	negligible
SM	SM(31:0)	0.593982	0.60568	0.473061	0.484957	1.02515	0.649189	0.849162	0.0151	negligible
SM	SM(40:1)	18.1289	19.6344	12.4158	11.7706	0.948031	0.743539	0.88697	0.0109	negligible
SM	SM(44:2)	1.51574	1.52482	1.41206	1.4569	1.03175	0.779522	0.917269	0.0093	negligible
SM	SM(36:1)	41.0404	40.8804	40.0847	40.2402	1.00388	0.841513	0.937039	-0.00664	negligible
SM	SM(32:1)	12.5387	12.534	11.9438	12.1074	1.0137	0.92021	0.961189	-0.00332	negligible
SM	SM(33:2)	22.4502	22.2371	18.1	19.2	1.06077	0.939987	0.961289	-0.0025	negligible
TG	TG(52:5)	37.3563	34.033	33.3898	30.9689	0.927496	0.0108212	0.415613	-0.0847	negligible
TG	TG(54:5)	61.4125	55.8967	54.02	50.3739	0.932505	0.0236658	0.415613	-0.0751	negligible
TG	TG(54:4)	86.0003	79.7675	78.857	72.11	0.91444	0.0319772	0.415613	-0.0711	negligible
TG	TG(46:2)	8.57061	7.75627	6.87393	5.73324	0.834056	0.0340434	0.415613	-0.0704	negligible
TG	TG(51:5)	1.5054	1.37859	1.47472	1.39407	0.945307	0.0426229	0.432686	-0.0674	negligible
TG	TG(53:4)	6.4197	6.06813	5.95074	5.54338	0.931545	0.0437245	0.432686	-0.0671	negligible
TG	TG(54:6)	35.8076	32.8509	31.7809	29.9699	0.943016	0.0449586	0.432686	-0.0668	negligible
TG	TG(52:4)	139.809	130.05	126.076	120.456	0.955428	0.0457791	0.432686	-0.0664	negligible
TG	TG(53:5)	2.91173	2.69082	2.61247	2.51989	0.964561	0.0635631	0.484511	-0.0618	negligible
TG	TG(50:4)	26.6436	25.3018	24.3449	22.8821	0.939915	0.073785	0.484511	-0.0595	negligible
TG	TG(51:4)	4.68142	4.42265	4.40436	4.17238	0.947328	0.0918208	0.517375	-0.0561	negligible
TG	TG(56:9)	2.77455	2.51375	2.37026	2.15564	0.909454	0.103046	0.524651	-0.0542	negligible
TG	TG(53:3)	10.6112	10.1482	9.78732	9.40411	0.960847	0.132238	0.583618	-0.0502	negligible
TG	TG(52:7)	3.32295	3.25466	3.24176	3.09053	0.953351	0.158055	0.627643	-0.0468	negligible
TG	TG(54:2)	4.11123	3.14137	0.623148	0.647287	1.03874	0.172358	0.627643	0.0452	negligible
TG	TG(52:6)	8.08635	7.6184	6.46478	6.27785	0.971085	0.194064	0.641472	-0.0432	negligible
TG	TG(56:8)	15.0768	13.951	12.5846	10.5038	0.83466	0.224227	0.691563	-0.0405	negligible
TG	TG(53:6)	1.43393	1.36292	1.5674	1.4925	0.952211	0.239389	0.708493	-0.0392	negligible
TG	TG(51:3)	11.3694	11.0508	10.419	10.1458	0.973772	0.244394	0.70988	-0.0385	negligible
TG	TG(51:1)	5.77546	6.26252	4.60748	4.84095	1.05067	0.254412	0.720635	0.0379	negligible
TG	TG(50:3)	75.4434	72.777	68.5375	67.6154	0.986546	0.283194	0.746246	-0.0355	negligible
TG	TG(48:3)	15.3817	14.3654	15.5162	13.9954	0.901985	0.323222	0.752472	-0.0328	negligible
TG	TG(44:2)	3.13252	3.03577	2.37987	2.26445	0.951505	0.328725	0.752472	-0.0325	negligible
TG	TG(56:6)	10.9221	10.7957	10.6227	10.1581	0.956261	0.363945	0.754283	-0.0302	negligible
TG	TG(54:7)	9.75981	9.11414	7.69382	7.15083	0.929425	0.393362	0.758257	-0.0284	negligible
TG	TG(52:3)	280.109	271.774	251.335	256.581	1.02087	0.401291	0.76176	-0.0279	negligible
TG	TG(48:2)	36.8926	36.0723	30.9529	30.1483	0.974004	0.447198	0.780198	-0.0252	negligible
TG	TG(50:1)	82.8366	85.352	71.4	72.6029	1.01685	0.451916	0.7835	0.025	negligible
TG	TG(54:3)	79.2392	76.9185	70.4512	69.672	0.988939	0.473574	0.79247	-0.0238	negligible
TG	TG(55:6)	2.08699	2.08557	1.95848	1.85459	0.946953	0.476085	0.79247	-0.0237	negligible
TG	TG(49:2)	7.30727	7.21869	6.53516	6.30065	0.964115	0.489546	0.79247	-0.023	negligible
TG	TG(44:1)	5.52817	5.23685	3.00052	2.63202	0.87719	0.533631	0.820164	-0.0207	negligible
TG	TG(52:2)	242.076	247.943	215.457	223.918	1.03927	0.557766	0.820164	0.0195	negligible
TG	TG(56:7)	24.0594	23.6798	21.3303	21.1542	0.991746	0.582594	0.820164	-0.0183	negligible
TG	TG(49:1)	8.62871	8.89824	7.65671	7.6459	0.998589	0.703015	0.874958	0.0127	negligible
TG	TG(55:7)	1.73676	1.74858	1.69715	1.69448	0.998426	0.885023	0.948722	0.00482	negligible
TG	TG(51:2)	15.225	15.2876	14.0042	13.6086	0.971748	0.890439	0.948722	-0.00458	negligible
TG	TG(48:1)	43.8845	44.8505	37.5856	36.7933	0.978919	0.921823	0.961189	0.00326	negligible
TG	TG(50:2)	127.416	128.3	113.727	110.231	0.969262	0.937159	0.961289	0.00262	negligible
Total	Ceramides	7.62046	7.31223	7.47859	7.13732	0.954367	0.0215873	0.415613	-0.0764	negligible
Total	Lysophosphatidylcholines	302.714	298.922	291.101	288.382	0.990658	0.290895	0.746246	-0.0352	negligible
Total	Lipids	15372.8	15149.7	15264.2	14900.2	0.976156	0.294505	0.746246	-0.0349	negligible
Total	Diglicerides	120.305	116.869	113.05	111.327	0.984752	0.309609	0.752472	-0.0339	negligible
Total	Cholesteryl_Esters	10547	10395.6	10456.2	10179.4	0.973525	0.343004	0.754283	-0.0315	negligible
Total	Sphingomyelins	526.918	521.911	519.823	509.574	0.980285	0.3602	0.754283	-0.0304	negligible
Total	Triglicerides	1545.35	1504.97	1400.39	1381.1	0.986228	0.362739	0.754283	-0.0302	negligible
Total	Phosphatidylcholines	2216.91	2197.48	2192.74	2155.66	0.983089	0.441	0.780198	-0.0256	negligible
Total	Acylcarnitines	105.913	106.617	105.024	106.061	1.00988	0.579462	0.820164	0.0184	negligible

## Sheet: Table S2
Table S2. The correlation between the level of serum metabolites and age of participants (all participants and women who were either diagnosed with breast cancer (BC) or remained healthy (Ctr) during follow-up).
Type	Matabolites	All participants		BC		Ctr
		rho	p-value	rho	p-value	rho	p-value
AA	Cit	0.39022	2.5222e-34	0.367452	6.28417e-16	0.413603	3.79792e-20
AA	Asp	0.332897	6.93176e-25	0.304188	3.7467e-11	0.36804	5.60509e-16
AA	Glu	0.288684	7.52681e-19	0.242403	1.75941e-07	0.340412	9.41539e-14
AA	Phe	0.250766	1.85465e-14	0.229145	8.25123e-07	0.273072	3.44986e-09
AA	Orn	0.234874	8.0501e-13	0.206908	9.00615e-06	0.262811	1.3605e-08
AA	Tyr	0.21891	2.71964e-11	0.246364	1.08932e-07	0.187383	6.00032e-05
AA	Ala	0.187665	1.25909e-08	0.254634	3.89733e-08	0.123961	0.00825969
AA	Pro	0.134823	4.67794e-05	0.170837	0.00025929	0.10099	0.0316342
AA	xLeu	0.126073	0.000141965	0.160558	0.0006033	0.0875669	0.062577
AA	Val	0.105664	0.0014475	0.140024	0.00281977	0.0657841	0.162179
AA	Arg	0.10186	0.00214258	0.145244	0.00194016	0.0571841	0.22447
AA	Lys	0.0765553	0.0211943	0.128142	0.0063128	0.0221707	0.637904
AA	Gln	0.058408	0.0788931	0.115354	0.0140265	0.0052597	0.91111
AA	Gly	-0.0157767	0.635323	-0.0257957	0.583963	-0.00680504	0.885154
AA	Trp	-0.0339597	0.307224	-0.0173405	0.712814	-0.0472035	0.316125
AA	Met	-0.0581755	0.0800947	0.0227878	0.628575	-0.144562	0.00203864
AA	Ser	-0.0679211	0.0409582	-0.0778526	0.0979382	-0.0609984	0.195011
AA	His	-0.157007	2.04576e-06	-0.118337	0.0117169	-0.194191	3.16331e-05
AA	Asn	-0.170822	2.30744e-07	-0.116508	0.0130887	-0.223903	1.48237e-06
AA	Thr	-0.186948	1.43311e-08	-0.112223	0.0168721	-0.263703	1.21029e-08
AC	AC(14_0)	0.488252	1.89136e-55	0.470187	2.69868e-26	0.500532	4.25774e-30
AC	AC(16_1)	0.421655	2.33395e-40	0.385598	1.65354e-17	0.456628	1.02582e-24
AC	AC(13_0)	0.407765	1.29973e-37	0.405575	2.30013e-19	0.40863	1.16576e-19
AC	AC(16_0)	0.396529	1.74654e-35	0.411943	5.53467e-20	0.379357	5.92901e-17
AC	AC(12_0)	0.350883	1.21439e-27	0.308386	1.95016e-11	0.390191	6.3478e-18
AC	AC(18_1)	0.337948	1.21639e-25	0.338115	1.4097e-13	0.337891	1.4662e-13
AC	AC(6_0)	0.33336	5.91802e-25	0.324796	1.37226e-12	0.34213	6.9459e-14
AC	AC(12_1)	0.333306	6.02921e-25	0.301506	5.6562e-11	0.362067	1.77089e-15
AC	AC(14_1)	0.319038	6.97676e-23	0.292774	2.09966e-10	0.343928	5.0423e-14
AC	AC(14_0-OH)	0.277472	1.77054e-17	0.250469	6.57009e-08	0.305278	3.1657e-11
AC	AC(18_0)	0.273258	5.5905e-17	0.254851	3.79182e-08	0.289961	3.17334e-10
AC	AC(8_0)	0.271518	8.93642e-17	0.233705	4.89924e-07	0.307351	2.29313e-11
AC	AC(10_0)	0.271307	9.45736e-17	0.234042	4.71249e-07	0.306364	2.67442e-11
AC	AC(10_2)	0.261094	1.38297e-15	0.227313	1.01425e-06	0.290933	2.75284e-10
AC	AC(10_1)	0.250264	2.09813e-14	0.200605	1.69533e-05	0.299873	7.25244e-11
AC	AC(8_1)	0.222341	1.30508e-11	0.17082	0.000259666	0.276205	2.24305e-09
AC	AC(5_0)	0.217215	3.89145e-11	0.26374	1.20454e-08	0.170651	0.000263408
AC	AC(0_0)	0.204787	4.92143e-10	0.285037	6.47023e-10	0.121253	0.00979063
AC	AC(2_0)	0.204756	4.95181e-10	0.242072	1.83073e-07	0.164041	0.000455669
AC	AC(10_3)	0.19688	2.28026e-09	0.131414	0.00508772	0.259019	2.22637e-08
AC	AC(14_2)	0.187798	1.22908e-08	0.152278	0.00114971	0.222989	1.63949e-06
AC	AC(5_1)	0.167585	3.91113e-07	0.142854	0.00230591	0.192074	3.86923e-05
AC	AC(3_0-OH)	0.162846	8.31661e-07	0.214837	3.952e-06	0.11271	0.0163991
AC	AC(5_0-OH)	0.159626	1.37157e-06	0.166041	0.000386868	0.156216	0.00084939
AC	AC(5_0-DC)	0.149157	6.52397e-06	0.174692	0.000186522	0.123412	0.0085516
AC	AC(4_0)	0.147395	8.39744e-06	0.230107	7.39805e-07	0.0623949	0.184965
AC	AC(18_2)	0.116699	0.000431887	0.0871134	0.0639535	0.142911	0.0022965
AC	AC(3_0-DC)	0.0941042	0.00458394	0.0918979	0.0506221	0.0979453	0.0371693
AC	AC(7_0)	0.0502766	0.130487	0.130289	0.0054825	-0.0253814	0.59002
AC	AC(3_0)	0.0465065	0.161915	0.0344763	0.464183	0.0618089	0.189133
AC	AC(4_1)	0.0250206	0.451934	0.0645543	0.170189	-0.0132153	0.779089
AC	AC(3_1)	-0.0110856	0.738964	0.0129916	0.782734	-0.0359435	0.445376
BA	SDMA	0.411437	2.51449e-38	0.412095	5.34732e-20	0.412636	4.73052e-20
BA	Kynurenine	0.370428	7.57988e-31	0.365485	9.19561e-16	0.376574	1.03851e-16
BA	ADMA	0.302405	1.29536e-20	0.319413	3.33648e-12	0.285235	6.28865e-10
BA	Creatinine	0.162141	9.28662e-07	0.201292	1.5839e-05	0.123708	0.00839303
BA	Met-SO	0.118882	0.000335646	0.111155	0.0179524	0.125749	0.00736965
BA	Sarcosine	0.106193	0.00136928	0.0517826	0.271409	0.161074	0.000578924
BA	t4-OH-Pro	0.0456287	0.16999	0.0607141	0.197104	0.0284443	0.545942
BA	Putrescine	0.0132579	0.690242	0.0311009	0.509077	-0.00333569	0.943557
BA	Taurine	0.0106255	0.749429	-0.0228522	0.627605	0.0465622	0.322752
BA	Serotonin	-0.241818	1.60195e-13	-0.194181	3.16626e-05	-0.290793	2.80964e-10
CE	CE(16_1)	0.468232	1.47655e-50	0.511052	1.6587e-31	0.425586	2.35606e-21
CE	CE(17_1)	0.454892	1.79298e-47	0.503363	1.79758e-30	0.408388	1.23062e-19
CE	CE(20_5)	0.355956	1.87905e-28	0.357112	4.51668e-15	0.355898	5.66762e-15
CE	CE(22_6)	0.305169	5.56492e-21	0.317919	4.25641e-12	0.292118	2.31269e-10
CE	CE(18_1)	0.298597	4.08907e-20	0.339816	1.04583e-13	0.258202	2.47312e-08
CE	CE(17_2)	0.260584	1.57616e-15	0.274743	2.74408e-09	0.247468	9.51625e-08
CE	CE(18_3)	0.226384	5.40851e-12	0.265868	9.09506e-09	0.189539	4.91118e-05
CE	CE(16_0)	0.16648	4.67181e-07	0.148316	0.00154798	0.185893	6.882e-05
CE	CE(18_2)	0.155233	2.67219e-06	0.154266	0.000987628	0.156795	0.000811916
CE	CE(17_0)	0.144212	1.31528e-05	0.158136	0.000730916	0.134376	0.00416821
CE	CE(20_4)	0.117553	0.000391505	0.148967	0.0014749	0.0837657	0.0749031
CE	CE(19_3)	0.0351172	0.291019	-0.00299648	0.949288	0.0700478	0.136594
CE	CE(19_2)	-0.161203	1.07485e-06	-0.182571	9.3082e-05	-0.132932	0.00459581
CE	CE(22_5)	-0.205216	4.52022e-10	-0.163295	0.00048413	-0.246679	1.04818e-07
Cer	Cer(42_2)	0.422527	1.55356e-40	0.451171	4.23833e-24	0.395016	2.28456e-18
Cer	Cer(41_1)	0.264887	5.17597e-16	0.290207	3.06129e-10	0.240278	2.26803e-07
Cer	Cer(40_1)	0.224364	8.4173e-12	0.240019	2.33874e-07	0.20811	7.96499e-06
Cer	Cer(43_1)	0.223218	1.0795e-11	0.257894	2.57297e-08	0.186627	6.43366e-05
Cer	Cer(42_1)	0.153987	3.2182e-06	0.175353	0.000176155	0.129808	0.00565921
DG	DG(32_1)	0.388543	5.08048e-34	0.431314	5.9944e-22	0.346571	3.13702e-14
DG	DG(34_1)	0.346421	6.09729e-27	0.376379	1.07987e-16	0.319443	3.32028e-12
DG	DG(36_2)	0.342806	2.21159e-26	0.377879	7.99078e-17	0.309991	1.51498e-11
DG	DG(39_0)	0.334165	4.49249e-25	0.346525	3.16291e-14	0.321427	2.39798e-12
DG	DG(34_3)	0.312351	5.93091e-22	0.292416	2.21351e-10	0.334292	2.73976e-13
DG	DG-O(34_1)	0.311557	7.62128e-22	0.352534	1.05732e-14	0.26796	6.88377e-09
DG	DG(32_2)	0.29901	3.61369e-20	0.313431	8.77465e-12	0.286598	5.16989e-10
DG	DG(41_1)	0.29439	1.42772e-19	0.322869	1.88998e-12	0.266997	7.82749e-09
DG	DG-O(32_2)	0.289713	5.59301e-19	0.295272	1.44924e-10	0.287334	4.64848e-10
DG	DG(38_5)	0.283678	3.13841e-18	0.298495	8.93486e-11	0.266481	8.3845e-09
DG	DG(42_0)	0.280761	7.11684e-18	0.311516	1.19022e-11	0.252201	5.29361e-08
DG	DG(36_3)	0.216664	4.3693e-11	0.215553	3.663e-06	0.216608	3.27366e-06
DG	DG(42_1)	0.189597	8.86039e-09	0.200104	1.78135e-05	0.181494	0.000102536
DG	DG(42_2)	0.185222	1.95283e-08	0.164445	0.000440922	0.208286	7.82221e-06
DG	DG(44_3)	0.184297	2.30237e-08	0.219572	2.38032e-06	0.150073	0.00135792
DG	DG(36_4)	0.13359	5.49372e-05	0.118332	0.0117204	0.14779	0.00160955
DG	DG-O(36_4)	0.110529	0.000860575	0.126595	0.00697911	0.0961528	0.0407972
H	H1	0.238078	3.84622e-13	0.290439	2.95953e-10	0.190268	4.58718e-05
LPC	LPC(17_1)	0.271135	9.90578e-17	0.252584	5.0456e-08	0.292113	2.31464e-10
LPC	LPC(16_1)	0.258456	2.71402e-15	0.219537	2.38957e-06	0.302101	5.16403e-11
LPC	LPC(15_0)	0.24463	8.21064e-14	0.214218	4.21898e-06	0.278377	1.65889e-09
LPC	LPC(20_1)	0.181421	3.82199e-08	0.129606	0.00573528	0.231674	6.18773e-07
LPC	LPC(14_0)	0.167446	3.99958e-07	0.156737	0.000815605	0.176962	0.000153124
LPC	LPC(22_6)	0.156018	2.37523e-06	0.126635	0.006961	0.186396	6.57145e-05
LPC	LPC(17_0)	0.150276	5.5495e-06	0.109665	0.0195602	0.189697	4.83895e-05
LPC	LPC(16_0)	0.0752958	0.023422	0.0350284	0.457054	0.115055	0.0142782
LPC	LPC(18_1)	0.0718845	0.0305008	0.00806963	0.864003	0.135407	0.00388538
LPC	LPC(18_0)	0.0540189	0.104184	-0.00965625	0.837604	0.116353	0.0132114
LPC	LPC-O(18_2)	0.0466483	0.160638	-0.0206841	0.660612	0.113118	0.0160113
LPC	LPC(22_5)	0.0401134	0.227731	0.0488108	0.29991	0.0309985	0.510473
LPC	LPC(20_3)	0.0264341	0.426787	0.0227769	0.628739	0.0314211	0.504722
LPC	LPC(20_0)	0.00401782	0.903874	-0.0353555	0.45286	0.0433839	0.356916
LPC	LPC-O(16_1)	-0.0473769	0.154195	-0.114062	0.015145	0.0200059	0.67108
LPC	LPC(20_4)	-0.0486552	0.14337	-0.0985126	0.0360796	-0.00167504	0.971639
LPC	LPC-O(18_1)	-0.0636613	0.0554298	-0.147312	0.00166733	0.0194094	0.680337
LPC	LPC-O(18_0)	-0.136073	3.96955e-05	-0.17186	0.000237756	-0.0983577	0.0363743
LPC	LPC(18_2)	-0.171186	2.17346e-07	-0.215059	3.86024e-06	-0.129416	0.00580741
PC	PC(32_0)	0.486788	4.42266e-55	0.520408	8.40191e-33	0.45404	2.0169e-24
PC	PC(33_0)	0.464412	1.1651e-49	0.482844	7.78841e-28	0.446754	1.31174e-23
PC	PC(35_1)	0.441974	1.29684e-44	0.491403	6.50312e-29	0.393418	3.21053e-18
PC	PC(32_1)	0.435459	3.22867e-43	0.502022	2.70701e-30	0.369849	3.93745e-16
PC	PC(33_1)	0.431841	1.86743e-42	0.510721	1.84019e-31	0.35761	4.11445e-15
PC	PC(30_0)	0.411633	2.30212e-38	0.469142	3.59285e-26	0.357598	4.12373e-15
PC	PC(34_4)	0.398112	8.85831e-36	0.462035	2.45169e-25	0.336514	1.86404e-13
PC	PC(40_6)	0.395532	2.6741e-35	0.443209	3.20956e-23	0.348895	2.05871e-14
PC	PC(34_3)	0.388244	5.75394e-34	0.397476	1.34817e-18	0.380535	4.66831e-17
PC	PC(35_4)	0.384158	3.10832e-33	0.437239	1.41506e-22	0.335678	2.15555e-13
PC	PC(32_3)	0.381853	7.96866e-33	0.438019	1.16761e-22	0.327727	8.39588e-13
PC	PC(31_0)	0.363091	1.28497e-29	0.401555	5.56682e-19	0.32372	1.64109e-12
PC	PC(35_3)	0.354178	3.62836e-28	0.391695	4.62488e-18	0.321334	2.43493e-12
PC	PC(38_6)	0.352745	6.14678e-28	0.396976	1.50126e-18	0.310709	1.35254e-11
PC	PC(34_1)	0.352244	7.38649e-28	0.408646	1.1617e-19	0.293437	1.90357e-10
PC	PC(33_2)	0.344104	1.39523e-26	0.339176	1.17049e-13	0.350419	1.55909e-14
PC	PC(40_2)	0.338579	9.76399e-26	0.392662	3.76933e-18	0.287908	4.27784e-10
PC	PC(37_1)	0.328774	2.80279e-24	0.341394	7.9142e-14	0.321362	2.42357e-12
PC	PC(37_3)	0.327822	3.85824e-24	0.391397	4.92525e-18	0.267496	7.32364e-09
PC	PC(38_1)	0.311552	7.63167e-22	0.327411	8.85461e-13	0.295897	1.32001e-10
PC	PC(36_6)	0.310385	1.10149e-21	0.330358	5.37743e-13	0.291609	2.49278e-10
PC	PC(40_1)	0.303113	1.04438e-20	0.369308	4.37689e-16	0.236925	3.3688e-07
PC	PC(39_6)	0.301722	1.59423e-20	0.323128	1.81069e-12	0.280453	1.24022e-09
PC	PC(32_2)	0.296786	7.02244e-20	0.348068	2.39255e-14	0.248835	8.0431e-08
PC	PC(35_5)	0.291438	3.38962e-19	0.317856	4.30015e-12	0.266503	8.35996e-09
PC	PC(41_8)	0.290426	4.54952e-19	0.35162	1.251e-14	0.227991	9.3982e-07
PC	PC(37_2)	0.287778	9.76797e-19	0.281306	1.09976e-09	0.296584	1.19111e-10
PC	PC(35_2)	0.283742	3.08199e-18	0.304459	3.59348e-11	0.263441	1.25263e-08
PC	PC(39_5)	0.283528	3.27429e-18	0.305645	2.99034e-11	0.258906	2.25906e-08
PC	PC(34_5)	0.270249	1.25544e-16	0.322344	2.06138e-12	0.22021	2.2213e-06
PC	PC(29_0)	0.257848	3.16684e-15	0.268915	6.057e-09	0.246074	1.12856e-07
PC	PC(42_10)	0.257023	3.90106e-15	0.25397	4.23833e-08	0.261626	1.58832e-08
PC	PC(40_9)	0.255965	5.09387e-15	0.260775	1.77409e-08	0.249016	7.86509e-08
PC	PC(33_3)	0.248158	3.50778e-14	0.223241	1.59477e-06	0.276174	2.25262e-09
PC	PC(40_3)	0.245797	6.20603e-14	0.270725	4.74611e-09	0.225312	1.26822e-06
PC	PC(37_4)	0.241051	1.9195e-13	0.323858	1.60406e-12	0.160505	0.000605879
PC	PC(36_5)	0.2151	6.05982e-11	0.23662	3.49121e-07	0.193521	3.37233e-05
PC	PC(36_4)	0.215073	6.0942e-11	0.294121	1.71977e-10	0.135945	0.00374473
PC	PC(36_1)	0.214577	6.75569e-11	0.273334	3.32868e-09	0.157066	0.000794888
PC	PC(42_5)	0.203734	6.05795e-10	0.181522	0.000102276	0.226	1.17471e-06
PC	PC(42_6)	0.200321	1.179e-09	0.19163	4.03507e-05	0.209365	7.00038e-06
PC	PC(38_5)	0.19586	2.76652e-09	0.226761	1.07893e-06	0.164912	0.000424406
PC	PC(31_3)	0.187722	1.24627e-08	0.194724	3.00591e-05	0.178459	0.000134277
PC	PC(44_1)	0.181023	4.0971e-08	0.21083	6.01573e-06	0.148575	0.00151852
PC	PC(32_4)	0.176239	9.33051e-08	0.245914	1.15084e-07	0.113305	0.015836
PC	PC(42_4)	0.170492	2.43633e-07	0.207782	8.23711e-06	0.1364	0.00362931
PC	PC(37_7)	0.166191	4.89331e-07	0.226203	1.14832e-06	0.109312	0.0199585
PC	PC(38_4)	0.163241	7.81513e-07	0.226032	1.17047e-06	0.105808	0.0243158
PC	PC(37_6)	0.160618	1.177e-06	0.22134	1.9642e-06	0.104443	0.0262238
PC	PC(36_3)	0.159354	1.43025e-06	0.213934	4.34737e-06	0.107516	0.0220991
PC	PC-O(38_6)	0.157718	1.83673e-06	0.155748	0.000880813	0.159998	0.000630843
PC	PC(36_2)	0.147383	8.41155e-06	0.163419	0.000479305	0.131452	0.00507481
PC	PC(38_3)	0.147222	8.60659e-06	0.201705	1.52032e-05	0.0892731	0.0576153
PC	PC-O(35_3)	0.144038	1.34753e-05	0.182833	9.0904e-05	0.106179	0.0238187
PC	PC(42_2)	0.13477	4.71067e-05	0.280037	1.31497e-09	-0.00578136	0.902337
PC	PC(32_5)	0.134492	4.88471e-05	0.178953	0.000128547	0.0928997	0.0481468
PC	PC(37_5)	0.129532	9.23016e-05	0.131281	0.00513314	0.128185	0.00629499
PC	PC-O(32_3)	0.126131	0.000140955	0.108449	0.0209632	0.145118	0.00195798
PC	PC(38_2)	0.118616	0.000346192	0.136447	0.00361765	0.100439	0.0325801
PC	PC(40_4)	0.115297	0.000506646	0.186229	6.67314e-05	0.0449795	0.33949
PC	PC-O(40_6)	0.111557	0.000769039	0.124242	0.00811368	0.101123	0.0314091
PC	PC(39_7)	0.109691	0.000942675	0.122007	0.00934116	0.0951194	0.0430217
PC	PC(43_6)	0.102261	0.00205695	0.0377921	0.422308	0.164782	0.000428954
PC	PC-O(37_6)	0.102248	0.00205979	0.133403	0.00445233	0.0730632	0.120461
PC	PC(41_4)	0.0938321	0.00470347	0.0377349	0.423011	0.149004	0.00147082
PC	PC(40_7)	0.0934401	0.00488064	0.13681	0.00352837	0.0503503	0.284906
PC	PC(32_6)	0.0902743	0.0065471	0.0960552	0.0410031	0.0884022	0.0601056
PC	PC(41_5)	0.0866502	0.00906835	0.0717801	0.127134	0.102099	0.029801
PC	PC-O(34_4)	0.0858935	0.00969304	0.125693	0.00739593	0.0466268	0.322081
PC	PC(42_7)	0.0852476	0.0102562	0.0735619	0.117942	0.0939895	0.0455701
PC	PC-O(32_1)	0.0781007	0.0187147	0.115964	0.0135239	0.0367859	0.434777
PC	PC-O(40_7)	0.0754495	0.0231397	0.0899621	0.0557062	0.0610252	0.194814
PC	PC-O(30_0)	0.0579856	0.0810867	0.081557	0.0829295	0.0359299	0.445548
PC	PC(46_2)	0.0533268	0.108702	0.0750234	0.110798	0.0328589	0.485416
PC	PC(24_0)	0.0517498	0.119576	0.0503994	0.284436	0.0537067	0.253975
PC	PC-O(36_5)	0.026785	0.420673	0.0460261	0.32836	0.00830898	0.86001
PC	PC-O(42_6)	0.0216281	0.515577	0.00946668	0.84075	0.0314633	0.504151
PC	PC(25_0)	0.0183949	0.580287	0.0470783	0.317412	-0.00799583	0.865235
PC	PC(40_8)	0.0148044	0.656306	-0.0355124	0.450856	0.0623558	0.185241
PC	PC(33_4)	0.00413763	0.901022	0.00260808	0.955854	0.00345213	0.94159
PC	PC-O(34_1)	0.00295451	0.929235	0.00925052	0.844339	0.000519716	0.991199
PC	PC(38_7)	-0.000761195	0.981746	0.0507623	0.280978	-0.0526387	0.263554
PC	PC-O(40_8)	-0.00411075	0.901662	-0.00867784	0.853864	0.000261633	0.995569
PC	PC(39_4)	-0.0099044	0.76592	0.0124742	0.791183	-0.0295333	0.530672
PC	PC-O(36_6)	-0.0188286	0.57139	-0.0430149	0.361025	0.00467125	0.921021
PC	PC(39_3)	-0.0232489	0.484604	-0.00251588	0.957414	-0.0428948	0.362369
PC	PC-O(38_5)	-0.0239491	0.471543	-0.0172201	0.71472	-0.0346423	0.462033
PC	PC-O(34_2)	-0.0630021	0.0580104	-0.0777369	0.0984394	-0.0479152	0.308875
PC	PC-O(34_0)	-0.0930246	0.00507497	-0.10305	0.0283014	-0.0817311	0.0822725
PC	PC(40_5)	-0.093492	0.00485685	-0.0936299	0.0464072	-0.0957094	0.0417397
PC	PC-O(36_4)	-0.111203	0.000799494	-0.0866934	0.0652503	-0.13807	0.00323317
PC	PC-O(34_3)	-0.135401	4.3368e-05	-0.164576	0.00043624	-0.106452	0.023459
PC	PC-O(36_3)	-0.156818	2.10526e-06	-0.194801	2.98373e-05	-0.120936	0.00998572
PC	PC-O(40_5)	-0.193904	3.99618e-09	-0.201767	1.51099e-05	-0.184032	8.15574e-05
PC	PC-O(42_5)	-0.213517	8.41612e-11	-0.2399	2.37203e-07	-0.18615	6.72206e-05
PC	PC-O(38_3)	-0.217354	3.77876e-11	-0.216519	3.30509e-06	-0.217459	2.98876e-06
PC	PC-O(36_2)	-0.218147	3.19662e-11	-0.27088	4.6477e-09	-0.169215	0.00029723
PC	PC-O(38_4)	-0.222607	1.2323e-11	-0.198536	2.07765e-05	-0.248002	8.91293e-08
PC	PC-O(42_4)	-0.274382	4.1226e-17	-0.253685	4.39309e-08	-0.296807	1.15184e-10
PC	PC-O(40_4)	-0.286596	1.37016e-18	-0.279465	1.4247e-09	-0.292558	2.16751e-10
SM	SM(32_1)	0.486678	4.71344e-55	0.517425	2.1964e-32	0.45528	1.45961e-24
SM	SM(41_2)	0.472932	1.12098e-51	0.507259	5.41459e-31	0.4395	8.09547e-23
SM	SM(39_2)	0.469099	9.20247e-51	0.478599	2.59989e-27	0.465014	1.1023e-25
SM	SM(35_1)	0.463381	2.0258e-49	0.515209	4.45792e-32	0.408147	1.29861e-19
SM	SM(38_2)	0.44628	1.49122e-45	0.436917	1.5317e-22	0.458116	6.93639e-25
SM	SM(37_1)	0.426132	2.85268e-41	0.485718	3.40982e-28	0.365237	9.6453e-16
SM	SM(40_2)	0.420496	4.00153e-40	0.409909	8.7529e-20	0.430074	8.07928e-22
SM	SM(39_1)	0.420018	4.99343e-40	0.493777	3.22607e-29	0.340968	8.53419e-14
SM	SM(30_1)	0.408703	8.55922e-38	0.434233	2.95379e-22	0.387616	1.0877e-17
SM	SM(34_2)	0.404862	4.69576e-37	0.413396	3.9808e-20	0.398196	1.15428e-18
SM	SM(44_1)	0.399904	4.08692e-36	0.456764	9.89685e-25	0.347703	2.55636e-14
SM	SM(42_2)	0.391609	1.40831e-34	0.417583	1.52724e-20	0.364548	1.10151e-15
SM	SM(42_3)	0.379333	2.21049e-32	0.381924	3.51809e-17	0.37717	9.21524e-17
SM	SM(36_2)	0.378624	2.94036e-32	0.3736	1.87946e-16	0.382894	2.88498e-17
SM	SM(36_1)	0.375677	9.5605e-32	0.399956	7.88547e-19	0.35235	1.0938e-14
SM	SM(34_1)	0.375259	1.12916e-31	0.378739	6.71833e-17	0.371651	2.76312e-16
SM	SM(41_1)	0.370735	6.72256e-31	0.439912	7.30879e-23	0.299562	7.60349e-11
SM	SM(38_1)	0.353682	4.35507e-28	0.392697	3.74153e-18	0.315572	6.22292e-12
SM	SM(43_1)	0.33314	6.38142e-25	0.446524	1.39045e-23	0.22129	1.97503e-06
SM	SM(33_1)	0.316359	1.65509e-22	0.363488	1.34988e-15	0.27014	5.1361e-09
SM	SM(38_3)	0.298255	4.53054e-20	0.27071	4.75596e-09	0.325692	1.18145e-12
SM	SM(40_4)	0.284368	2.58188e-18	0.283012	8.63749e-10	0.286198	5.47629e-10
SM	SM(31_0)	0.127395	0.000120576	0.107832	0.021708	0.146127	0.00181892
SM	SM(42_1)	0.0989695	0.00286205	0.14292	0.00229496	0.0536968	0.254063
SM	SM(44_2)	0.080228	0.0157175	0.0334749	0.477267	0.123375	0.00857165
SM	SM(40_1)	0.0614528	0.0644704	0.0194251	0.680093	0.102849	0.0286127
SM	SM(33_2)	-0.029004	0.383211	-0.0218049	0.643462	-0.0354237	0.451989
TG	TG(49_2)	0.461231	6.38166e-49	0.522372	4.4393e-33	0.401365	5.80224e-19
TG	TG(51_2)	0.450089	2.14364e-46	0.518287	1.66551e-32	0.381252	4.03459e-17
TG	TG(49_1)	0.430204	4.10269e-42	0.516866	2.62726e-32	0.348115	2.37215e-14
TG	TG(48_1)	0.413561	9.633e-39	0.491655	6.03934e-29	0.336292	1.93768e-13
TG	TG(51_3)	0.408284	1.03192e-37	0.452361	3.11746e-24	0.363402	1.37239e-15
TG	TG(50_2)	0.399592	4.67898e-36	0.472319	1.50072e-26	0.328332	7.5805e-13
TG	TG(50_1)	0.382064	7.31036e-33	0.468143	4.71977e-26	0.300578	6.51572e-11
TG	TG(48_2)	0.369688	1.01159e-30	0.442243	4.08901e-23	0.297095	1.10322e-10
TG	TG(53_3)	0.354915	2.76354e-28	0.397714	1.28054e-18	0.313425	8.7822e-12
TG	TG(50_3)	0.354313	3.45146e-28	0.404306	3.04451e-19	0.301951	5.28428e-11
TG	TG(51_4)	0.350814	1.24559e-27	0.379399	5.87843e-17	0.32336	1.74236e-12
TG	TG(55_6)	0.346897	5.13921e-27	0.388836	8.43254e-18	0.304478	3.58302e-11
TG	TG(44_2)	0.341813	3.14044e-26	0.388133	9.7671e-18	0.297529	1.03352e-10
TG	TG(52_2)	0.335015	3.35487e-25	0.403001	4.05659e-19	0.265289	9.81995e-09
TG	TG(55_7)	0.318309	8.83258e-23	0.315505	6.29065e-12	0.319562	3.25633e-12
TG	TG(56_7)	0.312932	4.93636e-22	0.343202	5.73993e-14	0.282713	9.01184e-10
TG	TG(50_4)	0.309594	1.41099e-21	0.349616	1.80559e-14	0.271993	3.99614e-09
TG	TG(53_6)	0.294995	1.19406e-19	0.315439	6.35789e-12	0.27578	2.37853e-09
TG	TG(53_5)	0.290787	4.09714e-19	0.330794	4.99278e-13	0.252457	5.1263e-08
TG	TG(53_4)	0.279943	8.93609e-18	0.306792	2.50185e-11	0.254455	3.98646e-08
TG	TG(51_5)	0.277773	1.62981e-17	0.260379	1.86771e-08	0.295403	1.4212e-10
TG	TG(52_6)	0.258235	2.87015e-15	0.244805	1.31689e-07	0.272691	3.63407e-09
TG	TG(46_2)	0.247597	4.01934e-14	0.273988	3.04353e-09	0.224069	1.45553e-06
TG	TG(52_3)	0.245185	7.18861e-14	0.289431	3.42846e-10	0.204439	1.15657e-05
TG	TG(54_7)	0.232539	1.36949e-12	0.222352	1.75837e-06	0.241824	1.88592e-07
TG	TG(54_3)	0.2311	1.8949e-12	0.247648	9.30879e-08	0.213237	4.67822e-06
TG	TG(54_6)	0.227839	3.92303e-12	0.257122	2.84033e-08	0.204083	1.19875e-05
TG	TG(56_8)	0.220389	1.9847e-11	0.201504	1.55094e-05	0.239243	2.56421e-07
TG	TG(48_3)	0.211388	1.30398e-10	0.261639	1.58558e-08	0.165503	0.000404355
TG	TG(51_1)	0.207074	3.12144e-10	0.261423	1.63076e-08	0.154595	0.000962908
TG	TG(52_5)	0.206289	3.65135e-10	0.223504	1.54917e-06	0.187798	5.77441e-05
TG	TG(56_6)	0.198761	1.59251e-09	0.23963	2.44939e-07	0.154379	0.000979068
TG	TG(56_9)	0.197067	2.20078e-09	0.194974	2.93448e-05	0.205917	9.96121e-06
TG	TG(52_7)	0.189486	9.04243e-09	0.153228	0.00106942	0.225436	1.25078e-06
TG	TG(52_4)	0.155941	2.40309e-06	0.175863	0.000168526	0.132848	0.00462206
TG	TG(44_1)	0.12349	0.000194421	0.149757	0.00139039	0.0971953	0.0386524
TG	TG(54_4)	0.119262	0.000321095	0.144578	0.00203622	0.0909589	0.0530378
TG	TG(54_5)	0.109595	0.000952528	0.129094	0.0059316	0.0875161	0.06273
TG	TG(54_2)	0.0331314	0.319178	0.0467359	0.320948	0.0166858	0.723204
Total	Sphingomyelins	0.419772	5.59619e-40	0.43403	3.10325e-22	0.406432	1.90249e-19
Total	Diglicerides	0.398907	6.28968e-36	0.420563	7.65858e-21	0.378306	7.33194e-17
Total	Lipids	0.352536	6.63707e-28	0.395412	2.09919e-18	0.310188	1.46856e-11
Total	Triglicerides	0.337238	1.5564e-25	0.390948	5.4134e-18	0.284076	7.42299e-10
Total	Phosphatidylcholines	0.303161	1.02919e-20	0.366107	8.15503e-16	0.238057	2.94969e-07
Total	Ceramides	0.290369	4.62493e-19	0.321032	2.55887e-12	0.259924	1.98103e-08
Total	Cholesteryl_Esters	0.289081	6.71436e-19	0.314921	6.90999e-12	0.264626	1.07183e-08
Total	Acylcarnitines	0.154846	2.83172e-06	0.176818	0.000155069	0.135458	0.00387187
Total	Lysophosphatidylcholines	0.0252432	0.447919	-0.0382088	0.417206	0.0880705	0.0610773

## Sheet: Table S3
Table S3. Levels of serum metabolites: differences between women who were either diagnosed with breast cancer (BC) or remained healthy (Ctr) during follow-up depending on the age during the study inclusion (<45 years; 45-64 years; >64 years).
Type	Metabolites	Concentration [µM] - mean value						Concentration [µM] - median value						Differences between BC and Ctr in group <45 years					Differences between BC and Ctr in group 45-64 years					Differences between BC and Ctr in group >64 years
		<45 Ctr	45-64 Ctr	64≥Ctr	<45 BC	45-64 BC	64≥ BC	<45 Ctr	45-64 Ctr	64≥ Ctr	<45 BC	45-64 BC	64≥ BC	BC/Ctr [FC median]	p-value	FDR	effect size	effect size (interpretation)	BC/Ctr [FC median]	p-value	FDR	effect size	effect size (interpretation)	BC/Ctr [FC median]	p-value	FDR	effect size	effect size (interpretation)
AA	Ala	403.651	405.572	429.524	384.148	402.791	427.447	399.619	399.548	416.97	372.419	391.554	427.149	0.931937	0.0728273	0.427944	-0.12	small	0.979993	0.592967	0.864375	-0.0264	negligible	1.02441	0.773663	0.972343	0.0175	negligible
AA	Arg	154.465	160.324	157.414	145.204	153.121	164.472	147.58	157.883	152.264	131.888	152.003	156.447	0.893669	0.0928592	0.431869	-0.112	small	0.962753	0.266802	0.735892	-0.0547	negligible	1.02747	0.565701	0.910716	0.0349	negligible
AA	Asn	57.3337	54.8204	51.2724	54.8221	55.4687	51.401	56.7834	53.3628	49.0123	54.5361	53.5171	49.5926	0.960423	0.0810854	0.431869	-0.116	small	1.00289	0.727568	0.914154	0.0171	negligible	1.01184	0.999378	0.999378	4.74e-05	negligible
AA	Asp	38.957	42.7857	47.463	40.0613	43.8601	47.0008	36.8388	41.0556	46.7481	39.783	42.9734	46.2704	1.07992	0.0734882	0.427944	0.12	small	1.04671	0.0712518	0.701005	0.0887	negligible	0.989781	0.821795	0.972343	-0.0137	negligible
AA	Cit	27.9745	30.3522	36.9848	27.0481	29.4582	35.3868	27.2902	29.3572	36.9991	26.4955	27.6751	33.6874	0.970879	0.609093	0.830229	-0.0341	negligible	0.942701	0.163985	0.719421	-0.0685	negligible	0.910494	0.117407	0.627407	-0.0955	negligible
AA	Gln	658.976	642.692	660.177	626.631	631.422	657.725	666.211	649.86	658.94	642.792	641.119	656.523	0.964848	0.0174329	0.427944	-0.159	small	0.98655	0.278375	0.735892	-0.0532	negligible	0.996331	0.862023	0.975185	-0.0106	negligible
AA	Glu	100.116	114.617	124.545	100.814	122.22	124.744	89.5325	105.227	113.895	94.4388	113.873	117.18	1.0548	0.0721715	0.427944	0.12	small	1.08217	0.0278497	0.627689	0.108	small	1.02884	0.73694	0.972343	0.0204	negligible
AA	Gly	357.298	354.515	349.335	347.395	336.162	338.773	345.24	339.942	340.891	341.569	317.752	329.247	0.989366	0.513342	0.755825	-0.0437	negligible	0.934722	0.0168236	0.519277	-0.118	small	0.965842	0.185455	0.670842	-0.0803	negligible
AA	His	100.164	98.1677	92.3974	97.5897	98.484	92.0696	100.006	96.3721	91.9115	94.6038	97.1652	90.9301	0.945986	0.125512	0.449382	-0.102	small	1.00823	0.895982	0.954663	0.00645	negligible	0.989322	0.761757	0.972343	-0.0184	negligible
AA	Lys	167.317	169.531	166.267	158.775	171.842	171.388	163.078	165.971	166.915	151.275	167.77	165.614	0.927626	0.0217347	0.427944	-0.153	small	1.01084	0.797554	0.926697	0.0127	negligible	0.992207	0.667608	0.933056	0.0261	negligible
AA	Met	25.5067	24.4831	23.3586	24.1419	24.4914	24.3582	24.7362	23.3605	22.0315	22.5353	23.1438	22.458	0.911027	0.0292945	0.427944	-0.146	small	0.990724	0.792448	0.926697	-0.013	negligible	1.01936	0.486444	0.885268	0.0424	negligible
AA	Orn	83.6794	89.0402	96.8939	83.4166	87.1264	95.369	81.6822	86.1204	95.2616	82.9978	85.4377	90.2002	1.01611	0.963818	0.992562	-0.00303	negligible	0.992072	0.348493	0.751005	-0.0462	negligible	0.946869	0.477701	0.883666	-0.0432	negligible
AA	Phe	101.588	108.44	115.312	103.326	108.737	114.887	98.8373	107.643	111.049	104.025	105.529	115.052	1.05248	0.328385	0.620616	0.0653	negligible	0.980361	0.902531	0.954663	-0.00601	negligible	1.03605	0.800041	0.972343	0.0154	negligible
AA	Pro	214.542	209.46	227.455	211.513	208.962	226.793	205.12	203.101	215.94	190.214	198.255	217.513	0.92733	0.343921	0.633767	-0.0632	negligible	0.97614	0.840641	0.948072	-0.0099	negligible	1.00729	0.710073	0.960611	-0.0226	negligible
AA	Ser	179.803	176.47	175.615	178.233	175.48	172.45	177.523	172.144	173.356	171.771	172.796	169.085	0.9676	0.470486	0.727496	-0.0482	negligible	1.00379	0.900565	0.954663	-0.00616	negligible	0.975365	0.230353	0.721862	-0.073	negligible
AA	Thr	139.763	132.628	117.635	130.718	132.233	120.427	138.017	131.286	111.897	127.317	127.674	116.252	0.922475	0.0643731	0.427944	-0.124	small	0.972494	0.982176	0.988926	-0.0011	negligible	1.03892	0.467134	0.883666	0.0442	negligible
AA	Trp	66.0212	65.7974	63.5823	64.4451	65.356	63.5557	63.864	65.5331	63.721	62.1506	64.0433	61.9709	0.97317	0.15125	0.449382	-0.0962	negligible	0.977266	0.503229	0.84321	-0.033	negligible	0.972535	0.821795	0.972343	-0.0137	negligible
AA	Tyr	74.0495	73.9768	82.873	70.0656	74.5737	81.7894	73.9817	72.3079	79.6014	65.9047	71.4037	81.2204	0.890824	0.0296021	0.427944	-0.146	small	0.987495	0.957106	0.977077	-0.00265	negligible	1.02034	0.967052	0.99682	-0.00251	negligible
AA	Val	226.923	226.593	233.464	220.631	232.557	237.424	217.602	225.871	229.95	206.68	222.089	231.704	0.949809	0.133861	0.449382	-0.1	small	0.983257	0.457945	0.816765	0.0366	negligible	1.00763	0.464275	0.883666	0.0445	negligible
AA	xLeu	211.078	219.031	224.037	211.324	223.354	234.569	210.503	209.554	215.355	197.846	209.611	219.395	0.939874	0.228516	0.526746	-0.0802	negligible	1.00027	0.785441	0.926697	0.0134	negligible	1.01876	0.175812	0.660424	0.0822	negligible
AC	AC(0:0)	39.1993	39.872	41.5012	37.7987	39.8621	43.722	38.8182	39.4075	40.3116	37.6966	39.2968	43.9136	0.971106	0.222206	0.525051	-0.0815	negligible	0.997191	0.86465	0.953852	-0.00838	negligible	1.08935	0.0210154	0.41507	0.141	small
AC	AC(10:0)	0.134663	0.18017	0.213209	0.151112	0.157998	0.239252	0.106672	0.14007	0.176899	0.119419	0.121724	0.179373	1.1195	0.0782521	0.431869	0.118	small	0.869024	0.053344	0.701005	-0.0951	negligible	1.01398	0.976995	0.99682	-0.00175	negligible
AC	AC(10:1)	0.0507196	0.0669638	0.0856572	0.0552981	0.0582238	0.0777974	0.0456288	0.0532183	0.0736345	0.0500181	0.0501304	0.063475	1.0962	0.391014	0.66804	0.0573	negligible	0.941977	0.154188	0.719421	-0.07	negligible	0.862029	0.0386715	0.455629	-0.126	small
AC	AC(10:2)	0.0202919	0.0239626	0.0284698	0.0189973	0.0220208	0.0265126	0.0176178	0.0193248	0.0244482	0.0173173	0.0191794	0.0222502	0.982942	0.537542	0.787498	0.0412	negligible	0.992474	0.677252	0.906095	-0.0205	negligible	0.910097	0.0831767	0.627407	-0.105	small
AC	AC(10:3)	0.0510425	0.0581882	0.0690447	0.0516217	0.0558505	0.0615937	0.0452185	0.0498567	0.0661907	0.0453663	0.0499882	0.0575116	1.00327	0.8302	0.921396	0.0143	negligible	1.00264	0.994718	0.994718	-0.000326	negligible	0.868878	0.0304408	0.41507	-0.131	small
AC	AC(12:0)	0.04607	0.0637387	0.0816277	0.0525148	0.0587912	0.0864986	0.0408214	0.0543016	0.0754275	0.0482571	0.0523434	0.0731245	1.18215	0.0292942	0.427944	0.146	small	0.963938	0.182789	0.719421	-0.0655	negligible	0.969467	0.903848	0.981835	0.00736	negligible
AC	AC(12:1)	0.0545429	0.0727332	0.095442	0.060556	0.0689152	0.0971534	0.047741	0.0624629	0.0845533	0.0538408	0.0599755	0.0793738	1.12777	0.148913	0.449382	0.0962	negligible	0.960178	0.273271	0.735892	-0.0542	negligible	0.938743	0.69159	0.955829	-0.0242	negligible
AC	AC(13:0)	0.133344	0.179698	0.248394	0.126086	0.165931	0.232272	0.108955	0.15213	0.215181	0.110521	0.14485	0.207221	1.01438	0.912977	0.972736	0.00728	negligible	0.952147	0.483906	0.834027	-0.0345	negligible	0.963008	0.654055	0.933056	-0.0273	negligible
AC	AC(14:0)	0.0257604	0.0329614	0.0429225	0.0264563	0.0305312	0.0439513	0.0235596	0.0307199	0.0405404	0.0266538	0.0286206	0.0426412	1.13134	0.151835	0.449382	0.0955	negligible	0.931662	0.106983	0.701005	-0.0793	negligible	1.05182	0.768893	0.972343	0.0179	negligible
AC	AC(14:0-OH)	0.00491591	0.00650545	0.00998023	0.00512713	0.00659966	0.00923921	0.00183172	0.00422794	0.0111216	0.00192153	0.00409059	0.0104998	1.04903	0.404823	0.67779	0.0557	negligible	0.967515	0.847764	0.948072	-0.00946	negligible	0.944087	0.383994	0.844548	-0.053	negligible
AC	AC(14:1)	0.0646882	0.0848328	0.107391	0.0714987	0.0785582	0.108551	0.0579359	0.075403	0.096323	0.0672544	0.0720201	0.0938044	1.16084	0.131207	0.449382	0.101	small	0.955136	0.243322	0.735892	-0.0576	negligible	0.973853	0.902613	0.981835	-0.00742	negligible
AC	AC(14:2)	0.0148546	0.0213955	0.0278905	0.0174946	0.0182869	0.0247617	0.00576276	0.0110309	0.0252665	0.0104785	0.00977757	0.0190038	1.81831	0.28362	0.5998	0.0715	negligible	0.886384	0.397277	0.781223	-0.0417	negligible	0.752132	0.0980055	0.627407	-0.1	small
AC	AC(16:0)	0.0836584	0.0940886	0.107131	0.0823517	0.0922	0.111318	0.0821331	0.0922396	0.10562	0.0834735	0.090516	0.109726	1.01632	0.906438	0.972736	-0.00788	negligible	0.981314	0.348918	0.751005	-0.0462	negligible	1.03888	0.175811	0.660424	0.0822	negligible
AC	AC(16:1)	0.0174523	0.0235504	0.0334075	0.0182596	0.0230191	0.0336933	0.0175516	0.0209784	0.0306886	0.0173217	0.020873	0.0294334	0.986905	0.452917	0.721222	0.0502	negligible	0.994976	0.70286	0.912824	-0.0188	negligible	0.959098	0.656305	0.933056	-0.0271	negligible
AC	AC(18:0)	0.040301	0.0438733	0.0550801	0.0406761	0.0413129	0.0537384	0.0397305	0.0427832	0.0492463	0.0384055	0.0392691	0.0502869	0.96665	0.817361	0.914071	0.0154	negligible	0.917863	0.0633352	0.701005	-0.0916	negligible	1.02113	0.978238	0.99682	0.00166	negligible
AC	AC(18:1)	0.107999	0.121729	0.142334	0.108634	0.118123	0.14401	0.103415	0.115635	0.136786	0.107972	0.111556	0.138866	1.04406	0.544369	0.791593	0.0405	negligible	0.964721	0.215758	0.735892	-0.0611	negligible	1.01521	0.777245	0.972343	0.0172	negligible
AC	AC(18:2)	0.0568645	0.0575708	0.0637252	0.0558891	0.0558694	0.0602379	0.0515189	0.0565154	0.0609097	0.0549871	0.0525679	0.0573638	1.06732	0.771252	0.900306	0.0194	negligible	0.930151	0.348068	0.751005	-0.0462	negligible	0.941786	0.0909413	0.627407	-0.103	small
AC	AC(2:0)	7.1286	7.79023	8.66227	7.47849	7.59436	9.28293	6.63273	7.26526	8.00386	6.69723	6.81642	8.84905	1.00972	0.579121	0.817769	0.0371	negligible	0.938222	0.110081	0.701005	-0.0788	negligible	1.1056	0.0264963	0.41507	0.135	small
AC	AC(3:0)	53.3447	56.3329	55.9612	56.2667	54.1064	57.8355	53.3889	55.5891	56.5671	56.312	55.2592	59.314	1.05475	0.193224	0.496619	0.0869	negligible	0.994066	0.275086	0.735892	-0.0537	negligible	1.04856	0.553115	0.910716	0.0361	negligible
AC	AC(3:0-DC)	0.00708024	0.00765409	0.00780762	0.00690617	0.00748726	0.00746078	0.00660834	0.00713044	0.00729167	0.00662396	0.00693598	0.00712196	1.00236	0.668003	0.852891	-0.0287	negligible	0.972729	0.323964	0.751005	-0.0486	negligible	0.976726	0.562537	0.910716	-0.0352	negligible
AC	AC(3:0-OH)	0.0502068	0.0530324	0.0541215	0.0474863	0.0507325	0.053711	0.0510975	0.0536828	0.0543716	0.048887	0.0518359	0.0546146	0.95674	0.0893054	0.431869	-0.114	small	0.965595	0.0310539	0.649914	-0.106	small	1.00447	0.983211	0.99682	-0.00128	negligible
AC	AC(3:1)	0.0194607	0.018112	0.0171406	0.0161	0.0166788	0.017366	0.0148686	0.0152207	0.0146263	0.0145525	0.0139926	0.0139587	0.978738	0.144892	0.449382	-0.0976	negligible	0.91931	0.0915645	0.701005	-0.0833	negligible	0.954357	0.4777	0.883666	-0.0432	negligible
AC	AC(4:0)	0.141979	0.152482	0.156434	0.133533	0.145412	0.181527	0.108097	0.108132	0.123423	0.0943477	0.108748	0.154827	0.872805	0.451679	0.721222	-0.0503	negligible	1.0057	0.847116	0.948072	-0.00951	negligible	1.25444	0.0279067	0.41507	0.134	small
AC	AC(4:1)	0.0226864	0.0237565	0.0233944	0.0211131	0.0222574	0.0232697	0.0201612	0.0229604	0.021994	0.0200444	0.0207501	0.0222164	0.99421	0.294876	0.604193	-0.0702	negligible	0.903731	0.407973	0.786422	-0.0407	negligible	1.01011	0.900145	0.981835	0.00761	negligible
AC	AC(5:0)	0.230694	0.279272	0.309304	0.224114	0.257904	0.315326	0.219278	0.210257	0.248734	0.19373	0.22635	0.283584	0.883492	0.560921	0.805636	-0.0388	negligible	1.07654	0.174506	0.719421	0.067	negligible	1.14011	0.103835	0.627407	0.0992	negligible
AC	AC(5:0-DC)	0.217646	0.226785	0.231921	0.209213	0.218665	0.227713	0.206637	0.218924	0.218646	0.193512	0.213922	0.228175	0.936482	0.15125	0.449382	-0.0962	negligible	0.977149	0.2229	0.735892	-0.0601	negligible	1.04358	0.666475	0.933056	-0.0262	negligible
AC	AC(5:0-OH)	0.0107048	0.0115874	0.0121969	0.0105649	0.0109391	0.0118323	0.0104759	0.0118646	0.0126838	0.00989345	0.0106252	0.0120073	0.944404	0.653062	0.846669	-0.0301	negligible	0.895536	0.0986073	0.701005	-0.0813	negligible	0.946666	0.385698	0.844548	-0.0528	negligible
AC	AC(5:1)	0.0267222	0.0297309	0.0311286	0.0270145	0.0297324	0.0299883	0.0244148	0.0274394	0.0288404	0.0246543	0.0265472	0.0284332	1.00981	0.815758	0.914071	0.0156	negligible	0.967486	0.945903	0.975879	-0.00335	negligible	0.985881	0.616274	0.911186	-0.0305	negligible
AC	AC(6:0)	0.0462042	0.0552414	0.0667266	0.0470617	0.0489997	0.0719874	0.0434006	0.0509888	0.061786	0.0448683	0.0457399	0.0635425	1.03382	0.787069	0.906376	0.018	negligible	0.897059	0.0135747	0.519277	-0.122	small	1.02843	0.389126	0.844548	0.0524	negligible
AC	AC(7:0)	0.0462179	0.0383528	0.0418083	0.0329721	0.0348092	0.0441776	0.0297985	0.027864	0.027261	0.0209553	0.0253126	0.033552	0.703232	0.0548948	0.427944	-0.128	small	0.908432	0.53923	0.84321	-0.0302	negligible	1.23077	0.102843	0.627407	0.0992	negligible
AC	AC(8:0)	0.0894771	0.126489	0.148772	0.103143	0.111441	0.165799	0.08576	0.10677	0.120867	0.0983081	0.100285	0.12194	1.14632	0.0580992	0.427944	0.126	small	0.939263	0.165747	0.719421	-0.0685	negligible	1.00888	0.929822	0.982604	0.00536	negligible
AC	AC(8:1)	0.153624	0.165984	0.204773	0.151535	0.165937	0.184282	0.143422	0.140047	0.19641	0.128322	0.141925	0.167319	0.894716	0.780732	0.906376	-0.0186	negligible	1.01341	0.918276	0.957491	0.00507	negligible	0.851885	0.0257627	0.41507	-0.136	small
BA	ADMA	0.471376	0.483563	0.517888	0.458663	0.483732	0.531108	0.463542	0.489644	0.517462	0.450907	0.489405	0.518192	0.972744	0.163975	0.471026	-0.0929	negligible	0.999513	0.786714	0.926697	0.0134	negligible	1.00141	0.525308	0.910716	0.0386	negligible
BA	Creatinine	61.8113	64.7249	66.6145	63.0434	63.1251	69.9434	62.1639	63.6504	64.7442	61.3478	62.3232	68.4113	0.986871	0.669505	0.852891	0.0285	negligible	0.979148	0.148994	0.715658	-0.0709	negligible	1.05664	0.121477	0.628299	0.0943	negligible
BA	Kynurenine	1.82444	1.9357	2.30026	1.7735	1.91022	2.30763	1.74272	1.83502	2.22014	1.76809	1.81482	2.19917	1.01456	0.764951	0.898368	-0.02	negligible	0.988991	0.347218	0.751005	-0.0463	negligible	0.990554	0.910024	0.981835	-0.00688	negligible
BA	Met-SO	1.57064	2.07928	2.68147	1.88474	2.44031	2.32259	1.29976	1.35253	1.49739	1.32484	1.45653	1.49554	1.0193	0.698275	0.870616	-0.0259	negligible	1.0769	0.167014	0.719421	0.068	negligible	0.998764	0.801245	0.972343	-0.0153	negligible
BA	Putrescine	0.109761	0.105093	0.106553	0.107335	0.102281	0.113636	0.0919937	0.0928438	0.0784959	0.0825093	0.0909523	0.111456	0.896902	0.854394	0.930622	0.0123	negligible	0.979627	0.80459	0.926697	0.0122	negligible	1.41989	0.351675	0.837731	0.0567	negligible
BA	Sarcosine	1.24161	1.2003	1.5712	1.26376	1.24002	1.37698	1.25204	1.2196	1.35793	1.22598	1.23514	1.28769	0.979192	0.83986	0.923413	0.0135	negligible	1.01274	0.540872	0.84321	0.0301	negligible	0.948272	0.316591	0.787984	-0.0609	negligible
BA	SDMA	0.438053	0.466281	0.535304	0.439817	0.464748	0.555851	0.431405	0.464751	0.528808	0.435428	0.455647	0.533628	1.00932	0.704389	0.874517	0.0253	negligible	0.98041	0.846468	0.948072	-0.00956	negligible	1.00912	0.300305	0.784541	0.0633	negligible
BA	Serotonin	0.724708	0.623328	0.567502	0.668678	0.609608	0.541339	0.695202	0.614655	0.496738	0.648501	0.54619	0.501981	0.932824	0.12349	0.449382	-0.103	small	0.888612	0.310754	0.751005	-0.0498	negligible	1.01056	0.759383	0.972343	-0.0186	negligible
BA	t4-OH-Pro	10.1328	11.2125	11.1254	12.3254	10.3997	12.732	9.27752	9.65558	9.71661	10.2241	9.39955	10.1797	1.10202	0.151838	0.449382	0.0955	negligible	0.973484	0.135721	0.701005	-0.0734	negligible	1.04766	0.160891	0.654736	0.0852	negligible
BA	Taurine	127.199	132.949	131.23	133.468	135.771	134.598	127.4	131.836	132.523	134.814	135.558	132.524	1.05819	0.0520918	0.427944	0.13	small	1.02823	0.200515	0.735892	0.0631	negligible	1	0.477701	0.883666	0.0432	negligible
CE	CE(16:0)	219.049	248.893	274.747	214.746	263.035	266.661	211.56	255.626	263.358	217.082	262.96	241.291	1.0261	0.721301	0.880799	-0.0239	negligible	1.02869	0.427465	0.797753	0.0391	negligible	0.91621	0.470962	0.883666	-0.0439	negligible
CE	CE(16:1)	202.88	261.317	313.494	186.883	271.5	332.856	183.713	245.943	307.416	172.97	246.205	334.357	0.941521	0.0977703	0.441452	-0.111	small	1.00106	0.482873	0.834027	0.0346	negligible	1.08764	0.18858	0.673827	0.0797	negligible
CE	CE(17:0)	9.4076	10.241	11.1637	9.30051	10.4818	11.923	8.00796	8.71842	10.9509	8.4897	9.01499	11.603	1.06016	0.611984	0.830229	0.0339	negligible	1.03402	0.266803	0.735892	0.0547	negligible	1.05955	0.290237	0.783135	0.0645	negligible
CE	CE(17:1)	21.4422	25.9661	30.9505	19.9405	25.624	32.2267	19.2288	25.1328	30.1842	18.8171	24.3403	30.3954	0.97859	0.137645	0.449382	-0.0989	negligible	0.96847	0.900566	0.954663	-0.00616	negligible	1.007	0.321892	0.792559	0.0603	negligible
CE	CE(17:2)	3.25699	4.15359	4.49495	2.93911	4.00541	4.23376	3.11058	4.2673	4.58343	2.7711	4.16055	4.36213	0.890862	0.151839	0.449382	-0.0955	negligible	0.974986	0.599853	0.865798	-0.0259	negligible	0.951717	0.21672	0.713471	-0.0755	negligible
CE	CE(18:1)	515.234	680.366	865.627	499.868	710.587	997.431	452.041	675.115	901.902	450.371	660.977	977.519	0.996307	0.758666	0.896327	-0.0205	negligible	0.979058	0.956447	0.977077	-0.00269	negligible	1.08384	0.0741752	0.62244	0.109	small
CE	CE(18:2)	6616.41	7096.64	7435.29	6336.75	6948.85	7192.16	6394.05	7026.16	7462.41	6085.05	6841.63	7050.07	0.951674	0.240692	0.542049	-0.0782	negligible	0.973738	0.361405	0.751005	-0.045	negligible	0.944744	0.27488	0.78194	-0.0663	negligible
CE	CE(18:3)	248.573	283.173	291.583	228.94	276.782	290.95	231.515	274.459	280.562	214.726	258.95	285.502	0.927482	0.102452	0.441452	-0.109	small	0.94349	0.325595	0.751005	-0.0484	negligible	1.01761	0.973266	0.99682	0.00204	negligible
CE	CE(19:2)	10.0797	9.58186	8.6935	9.18877	8.62869	6.66913	8.53507	8.35448	7.1228	7.16045	7.71322	5.68865	0.838944	0.0721714	0.427944	-0.12	small	0.923244	0.102035	0.701005	-0.0808	negligible	0.798653	0.00543583	0.277141	-0.169	small
CE	CE(19:3)	3.88399	4.50026	4.67586	3.72447	4.2592	3.66571	3.07445	4.1146	3.94554	3.05438	3.79975	3.10167	0.993472	0.993419	0.99671	-0.000551	negligible	0.92348	0.674834	0.906095	-0.0207	negligible	0.786121	0.0286926	0.41507	-0.133	small
CE	CE(20:4)	1020.65	1124.96	1095.65	1000.41	1116.27	1166.6	958.599	1106.12	1083.11	967.165	1063	1120.27	1.00894	0.983549	0.99671	-0.00138	negligible	0.961016	0.585549	0.862139	-0.0269	negligible	1.03431	0.310603	0.784541	0.0615	negligible
CE	CE(20:5)	326.898	513.702	620.871	298.293	545.913	598.471	246.44	409.769	488.867	232.755	406.731	487.234	0.944467	0.715135	0.880799	-0.0244	negligible	0.992584	0.60967	0.871382	0.0252	negligible	0.99666	0.9323	0.982604	-0.00517	negligible
CE	CE(22:5)	32.3386	26.9691	24.0078	31.9079	26.8313	25.074	32.1727	26.5585	24.06	31.1142	27.2075	27.2177	0.967101	0.790244	0.906376	-0.0178	negligible	1.02444	0.989437	0.992825	-0.00065	negligible	1.13124	0.38827	0.844548	0.0525	negligible
CE	CE(22:6)	249.486	322.493	350.845	241.456	312.668	356.551	230.956	315.626	335.868	224.45	295.47	341.586	0.97183	0.636791	0.840449	-0.0315	negligible	0.936139	0.70409	0.912824	-0.0187	negligible	1.01702	0.804862	0.972343	0.015	negligible
Cer	Cer(40:1)	0.82263	0.94965	1.00858	0.776436	0.876011	1.00194	0.82282	0.94967	0.96791	0.778252	0.879952	1.03486	0.945836	0.273559	0.598155	-0.0728	negligible	0.926587	0.0118033	0.519277	-0.124	small	1.06917	0.758196	0.972343	0.0187	negligible
Cer	Cer(41:1)	1.05482	1.24671	1.29304	1.01009	1.10466	1.29679	1.02857	1.21155	1.27563	1.00227	1.08534	1.35617	0.974435	0.128076	0.449382	-0.102	small	0.895829	0.00176114	0.516014	-0.154	small	1.06314	0.785622	0.972343	0.0166	negligible
Cer	Cer(42:1)	2.54237	2.83223	2.81963	2.42997	2.65794	2.80351	2.51274	2.74794	2.71279	2.37429	2.59784	2.77457	0.944904	0.465429	0.727496	-0.0488	negligible	0.945377	0.0182787	0.519277	-0.116	small	1.02277	0.910024	0.981835	-0.00688	negligible
Cer	Cer(42:2)	1.73815	2.08982	2.27877	1.65173	1.95734	2.30512	1.71107	2.06387	2.28206	1.62305	1.91882	2.29755	0.948558	0.133327	0.449382	-0.1	small	0.929718	0.00459605	0.519277	-0.139	small	1.00679	0.665342	0.933056	0.0264	negligible
Cer	Cer(43:1)	0.595656	0.663809	0.692741	0.590136	0.647678	0.71795	0.588442	0.66605	0.689903	0.564452	0.648983	0.733924	0.959233	0.304487	0.608588	-0.0688	negligible	0.974375	0.575348	0.859922	-0.0276	negligible	1.06381	0.379755	0.844548	0.0534	negligible
DG	DG(32:1)	4.66506	6.2741	7.47342	4.22327	6.06101	8.02409	4.02425	5.65248	7.18241	3.98751	5.14225	7.56128	0.990868	0.33043	0.620616	-0.065	negligible	0.909734	0.547464	0.84321	-0.0297	negligible	1.05275	0.14012	0.640936	0.0901	negligible
DG	DG(32:2)	2.14473	2.91379	3.31216	2.00414	2.73236	3.31772	1.88894	2.55004	3.07284	1.75415	2.20372	3.24507	0.928638	0.337652	0.626153	-0.0641	negligible	0.864192	0.263962	0.735892	-0.0552	negligible	1.05605	0.853456	0.975185	0.0113	negligible
DG	DG(34:1)	18.7727	22.2839	24.2024	17.1213	21.6972	26.4987	15.3613	19.4938	23.2014	16.2406	19.7998	25.9525	1.05724	0.820567	0.914167	0.0152	negligible	1.0157	0.713943	0.914154	-0.0181	negligible	1.11858	0.0389661	0.455629	0.125	small
DG	DG(34:3)	4.18119	5.30973	5.93482	3.89577	4.90229	5.72118	3.74001	4.96107	5.72234	3.75551	4.80069	5.51833	1.00414	0.436946	0.711251	-0.0519	negligible	0.967672	0.265735	0.735892	-0.0547	negligible	0.964349	0.502198	0.897079	-0.0408	negligible
DG	DG(36:2)	13.9825	15.961	17.0872	12.8488	14.8072	18.9085	11.4379	15.2513	16.471	12.3049	14.004	18.8381	1.0758	0.963818	0.992562	0.00303	negligible	0.918215	0.0898292	0.701005	-0.0838	negligible	1.14372	0.0110865	0.324834	0.155	small
DG	DG(36:3)	14.9587	17.0264	17.7269	14.0733	15.3525	17.7237	13.3811	15.6839	17.225	13.1274	14.8151	16.6443	0.981039	0.335578	0.626153	-0.0643	negligible	0.944607	0.0614746	0.701005	-0.0921	negligible	0.966283	0.882895	0.981245	-0.00895	negligible
DG	DG(36:4)	6.65555	7.54157	7.49862	6.11687	6.59816	7.15675	5.69821	6.49632	7.1491	5.38085	6.17441	6.3522	0.944306	0.247369	0.549084	-0.0775	negligible	0.950448	0.128291	0.701005	-0.0749	negligible	0.888531	0.237705	0.721862	-0.0718	negligible
DG	DG(38:5)	1.15102	1.49408	1.49126	1.0835	1.36701	1.57831	0.986261	1.29371	1.35795	0.988159	1.19403	1.37816	1.00192	0.873849	0.948288	-0.0106	negligible	0.92295	0.101171	0.701005	-0.0808	negligible	1.01488	0.554158	0.910716	0.036	negligible
DG	DG(39:0)	3.0258	4.82481	5.76454	2.67221	4.99386	5.78053	2.23317	3.76776	4.72199	2.13594	3.72639	4.5512	0.956461	0.449204	0.721222	-0.0506	negligible	0.989021	0.980855	0.988926	0.00118	negligible	0.963831	0.84979	0.975185	0.0115	negligible
DG	DG(41:1)	2.84045	3.65168	4.0881	2.76061	3.39873	4.17307	2.49408	3.49244	3.93701	2.58134	3.39861	4.08192	1.03499	0.73524	0.884758	-0.0226	negligible	0.973132	0.339214	0.751005	-0.0471	negligible	1.03681	0.618473	0.911186	0.0303	negligible
DG	DG(42:0)	1.79585	2.07524	2.37723	1.7086	2.08729	2.35635	1.80391	2.11544	2.42233	1.77979	2.08687	2.45114	0.986628	0.586194	0.81788	-0.0363	negligible	0.986492	0.71765	0.914154	-0.0178	negligible	1.01189	0.922392	0.981835	0.00593	negligible
DG	DG(42:1)	7.95026	8.68533	9.09794	7.51934	8.39723	8.90884	7.76732	8.46452	9.03998	7.17284	8.20516	8.74847	0.923464	0.0779034	0.431869	-0.118	small	0.96936	0.200224	0.735892	-0.0631	negligible	0.967753	0.380601	0.844548	-0.0534	negligible
DG	DG(42:2)	1.05966	1.99767	2.96499	1.35511	2.63506	2.93564	0.820542	0.997634	1.10495	0.858409	0.954102	1.11822	1.04615	0.92771	0.981296	0.00606	negligible	0.956365	0.735037	0.914154	-0.0167	negligible	1.01201	0.766513	0.972343	-0.0181	negligible
DG	DG(44:3)	2.20772	2.36303	2.36534	2.03281	2.26939	2.48632	2.02529	2.33225	2.34452	1.96809	2.23892	2.38409	0.971757	0.981904	0.99671	-0.00152	negligible	0.959982	0.233115	0.735892	-0.0586	negligible	1.01688	0.168468	0.660424	0.084	negligible
DG	DG-O(32:2)	2.35776	2.96381	3.26708	2.10496	2.61946	3.2127	2.06386	2.61186	3.11128	1.88519	2.36461	3.29562	0.91343	0.176827	0.489852	-0.0902	negligible	0.905339	0.0548941	0.701005	-0.0946	negligible	1.05925	0.924868	0.981835	-0.00574	negligible
DG	DG-O(34:1)	10.4399	11.5337	12.2834	9.25401	10.593	13.1674	9.13498	10.9383	11.5892	8.71135	9.80514	13.2969	0.953626	0.222206	0.525051	-0.0815	negligible	0.896404	0.0171293	0.519277	-0.117	small	1.14736	0.0664448	0.598193	0.112	small
DG	DG-O(36:4)	4.77012	5.1438	5.10774	4.58198	4.83663	5.08793	4.5009	4.94516	5.01064	4.4648	4.61089	4.87921	0.991979	0.306433	0.608588	-0.0682	negligible	0.932404	0.0095757	0.519277	-0.128	small	0.97377	0.631717	0.916303	-0.0292	negligible
H	H1	6612.74	6854.11	7247.04	6502.55	6663.5	7484.38	6386.95	6613.88	6899.55	6429.22	6452.61	7020.31	1.00662	0.692181	0.866705	-0.0265	negligible	0.975616	0.067198	0.701005	-0.0902	negligible	1.0175	0.146946	0.640936	0.0882	negligible
LPC	LPC(14:0)	1.09165	1.26252	1.44754	1.07438	1.33041	1.38094	1.09122	1.25522	1.56235	1.03934	1.29037	1.43834	0.95246	0.995064	0.99671	-0.000414	negligible	1.028	0.693064	0.912224	0.0195	negligible	0.920624	0.563594	0.910716	-0.0352	negligible
LPC	LPC(15:0)	0.820039	0.916783	1.03761	0.804507	0.944784	1.00517	0.77572	0.909806	0.9914	0.777222	0.898195	0.944284	1.00194	0.662012	0.850744	-0.0292	negligible	0.987238	0.70901	0.914154	0.0184	negligible	0.952476	0.62508	0.911186	-0.0298	negligible
LPC	LPC(16:0)	95.744	104.5	104.52	97.8918	105.947	101.981	92.5909	101.242	98.1671	95.0147	100.651	97.3332	1.02618	0.54574	0.791593	0.0404	negligible	0.99416	0.891401	0.954663	-0.00675	negligible	0.991505	0.482548	0.883666	-0.0427	negligible
LPC	LPC(16:1)	3.30716	3.62399	4.03633	3.29236	3.70775	3.86809	3.19039	3.52016	3.9107	3.14357	3.51926	3.81939	0.985327	0.660517	0.850744	-0.0293	negligible	0.999745	0.748795	0.914154	0.0158	negligible	0.97665	0.14012	0.640936	-0.0901	negligible
LPC	LPC(17:0)	2.36754	2.59543	2.74558	2.39595	2.59134	2.68245	2.2913	2.50087	2.60928	2.26344	2.40996	2.54749	0.987838	0.799788	0.908286	0.017	negligible	0.96365	0.505871	0.84321	-0.0328	negligible	0.97632	0.460477	0.883666	-0.0449	negligible
LPC	LPC(17:1)	0.472024	0.507832	0.571938	0.458589	0.50946	0.55551	0.448877	0.48469	0.546089	0.429925	0.482561	0.535231	0.95778	0.988484	0.99671	-0.000962	negligible	0.995607	0.793086	0.926697	-0.0129	negligible	0.980118	0.54895	0.910716	-0.0365	negligible
LPC	LPC(18:0)	66.1117	72.6986	72.1791	67.3854	70.1136	68.9492	63.0861	69.0945	68.3634	64.2838	66.3915	64.7052	1.01898	0.471755	0.727496	0.0481	negligible	0.960879	0.119993	0.701005	-0.0764	negligible	0.94649	0.0989592	0.627407	-0.1	small
LPC	LPC(18:1)	38.3659	41.2143	42.2875	39.4615	40.8679	40.0126	36.5308	40.5904	40.4944	37.7723	39.6838	38.3063	1.03398	0.465429	0.727496	0.0488	negligible	0.977665	0.653206	0.901829	-0.0221	negligible	0.945968	0.0311656	0.41507	-0.131	small
LPC	LPC(18:2)	35.8977	34.7964	31.9653	36.6971	32.9405	29.6413	34.6485	32.2386	30.5356	35.6748	31.3033	27.9663	1.02962	0.607651	0.830229	0.0343	negligible	0.970991	0.389024	0.780713	-0.0424	negligible	0.915862	0.0447633	0.455629	-0.122	small
LPC	LPC(20:0)	0.166784	0.177432	0.181582	0.188346	0.167361	0.167098	0.145169	0.156238	0.169407	0.157115	0.142372	0.144053	1.08229	0.371947	0.648694	0.0597	negligible	0.911249	0.266447	0.735892	-0.0547	negligible	0.850332	0.14957	0.640936	-0.0876	negligible
LPC	LPC(20:1)	0.682459	0.747501	0.812363	0.698373	0.748555	0.768255	0.673199	0.713051	0.75607	0.661178	0.708283	0.720641	0.982143	0.852777	0.930622	0.0124	negligible	0.993313	0.872465	0.953852	0.00793	negligible	0.95314	0.117407	0.627407	-0.0955	negligible
LPC	LPC(20:3)	16.2772	17.5781	16.9056	16.4208	16.8598	16.834	15.7678	16.1486	14.7851	15.1474	15.4461	15.664	0.960659	0.793422	0.906376	-0.0175	negligible	0.956499	0.335879	0.751005	-0.0474	negligible	1.05945	0.99316	0.999378	-0.000522	negligible
LPC	LPC(20:4)	18.9729	19.653	19.0915	19.3076	19.4381	18.5156	18.5065	19.2116	18.4067	19.0512	18.8995	17.3699	1.02943	0.459151	0.727195	0.0494	negligible	0.983758	0.93866	0.975236	-0.00379	negligible	0.943675	0.2529	0.740998	-0.0694	negligible
LPC	LPC(22:5)	0.324507	0.336906	0.330073	0.322786	0.334062	0.343938	0.319099	0.33208	0.323118	0.307719	0.323272	0.328717	0.964339	0.741464	0.884983	-0.022	negligible	0.973475	0.830303	0.94661	-0.0105	negligible	1.01733	0.537578	0.910716	0.0375	negligible
LPC	LPC(22:6)	3.2333	3.76195	3.79349	3.29742	3.70823	3.70399	3.14503	3.59703	3.67552	3.18841	3.56184	3.44423	1.01379	0.630916	0.838408	0.0321	negligible	0.990216	0.627165	0.885112	-0.0239	negligible	0.937073	0.317345	0.787984	-0.0609	negligible
LPC	LPC-O(16:1)	1.46257	1.59047	1.57569	1.59385	1.64617	1.5326	1.42696	1.51872	1.41569	1.55042	1.51653	1.41419	1.08652	0.0854902	0.431869	0.115	small	0.998554	0.741281	0.914154	0.0163	negligible	0.998941	0.416286	0.865049	-0.0495	negligible
LPC	LPC-O(18:0)	0.636885	0.658896	0.665069	0.658627	0.661514	0.6649	0.615555	0.582219	0.558266	0.605964	0.574222	0.560881	0.984419	0.727486	0.880799	0.0233	negligible	0.986265	0.246344	0.735892	-0.0571	negligible	1.00468	0.223166	0.720455	-0.0742	negligible
LPC	LPC-O(18:1)	1.39592	1.51995	1.57493	1.52919	1.54695	1.49811	1.31293	1.38822	1.32585	1.4188	1.31864	1.27178	1.08064	0.0916631	0.431869	0.113	small	0.949878	0.501121	0.84321	-0.0332	negligible	0.959217	0.0421726	0.455629	-0.124	small
LPC	LPC-O(18:2)	0.407173	0.447155	0.456816	0.43434	0.445631	0.446238	0.397801	0.424022	0.432899	0.396046	0.415463	0.399554	0.995588	0.409493	0.681712	0.0551	negligible	0.979814	0.442555	0.805396	-0.0378	negligible	0.922972	0.122229	0.628299	-0.0943	negligible
PC	PC(24:0)	0.303701	0.307472	0.346061	0.306078	0.320265	0.330904	0.232965	0.266496	0.299629	0.215795	0.264916	0.229934	0.926298	0.510688	0.755825	-0.044	negligible	0.994069	0.492734	0.84321	0.0338	negligible	0.767395	0.363075	0.844548	-0.0554	negligible
PC	PC(25:0)	0.353623	0.341132	0.362362	0.332886	0.328637	0.351905	0.343456	0.324204	0.323187	0.321074	0.308203	0.328425	0.934835	0.352398	0.637363	-0.0621	negligible	0.950646	0.481326	0.834027	-0.0347	negligible	1.01621	0.995647	0.999378	-0.000332	negligible
PC	PC(29:0)	0.218369	0.229523	0.278303	0.180929	0.226649	0.282878	0.164205	0.202516	0.260366	0.147265	0.208597	0.258644	0.89684	0.627987	0.838408	-0.0324	negligible	1.03003	0.909743	0.955393	0.00557	negligible	0.993386	0.65293	0.933056	-0.0274	negligible
PC	PC(30:0)	3.09006	3.86625	4.68887	2.84715	4.01175	4.74836	2.67682	3.61363	4.42271	2.71414	3.91596	4.4629	1.01394	0.228517	0.526746	-0.0802	negligible	1.08366	0.147369	0.715658	0.0714	negligible	1.00909	0.980725	0.99682	0.00147	negligible
PC	PC(31:0)	0.342943	0.521446	0.788107	0.339327	0.597412	0.759395	0.27223	0.397732	0.63002	0.240929	0.418487	0.652991	0.885021	0.31331	0.609868	-0.0675	negligible	1.05218	0.555758	0.84811	0.029	negligible	1.03646	0.871834	0.978726	0.0098	negligible
PC	PC(31:3)	0.160609	0.179405	0.19888	0.13913	0.154507	0.208723	0.144216	0.183781	0.212641	0.116272	0.149664	0.204748	0.806237	0.369743	0.648694	-0.0599	negligible	0.814361	0.019495	0.519277	-0.115	small	0.962879	0.943459	0.990802	-0.00431	negligible
PC	PC(32:0)	15.3761	17.9948	20.6757	15.0386	18.4732	20.6989	14.8906	17.5872	20.31	14.5877	18.0196	20.5941	0.979661	0.469219	0.727496	-0.0484	negligible	1.02459	0.250413	0.735892	0.0567	negligible	1.01399	0.877976	0.981245	0.00937	negligible
PC	PC(32:1)	18.9055	24.242	27.8074	17.5007	24.4022	29.3024	17.8992	21.3565	26.6316	16.2592	21.9473	28.2414	0.908379	0.0592008	0.427944	-0.126	small	1.02766	0.543613	0.84321	0.0299	negligible	1.06045	0.272829	0.78194	0.0669	negligible
PC	PC(32:2)	6.32406	7.03386	7.77883	5.66447	6.91041	7.43505	5.95885	6.94844	7.29216	5.46797	6.82133	7.26339	0.917621	0.0103765	0.427944	-0.171	small	0.981706	0.540324	0.84321	-0.0302	negligible	0.996054	0.306899	0.784541	-0.0621	negligible
PC	PC(32:3)	1.36876	1.64187	1.96306	1.23936	1.74732	2.02227	1.22721	1.53076	1.855	1.15913	1.64905	1.9009	0.944525	0.0689638	0.427944	-0.122	small	1.07727	0.113625	0.701005	0.0778	negligible	1.02475	0.616277	0.911186	0.0305	negligible
PC	PC(32:4)	0.463256	0.507722	0.578952	0.448916	0.512432	0.607264	0.475122	0.558761	0.610254	0.373932	0.5475	0.65705	0.787023	0.0711969	0.427944	-0.12	small	0.979847	0.957106	0.977077	0.00265	negligible	1.07668	0.593434	0.911186	0.0325	negligible
PC	PC(32:5)	0.932775	0.988566	1.02282	0.942041	0.983319	1.06615	0.958433	0.98135	1.00392	0.917515	1.00279	1.01827	0.957308	0.474298	0.727589	-0.0478	negligible	1.02185	0.734414	0.914154	0.0167	negligible	1.01429	0.272148	0.78194	0.0669	negligible
PC	PC(32:6)	0.159233	0.286139	0.318351	0.347421	0.24941	0.277992	0.0439294	0.1335	0.087	0.018718	0.1115	0.127	0.426093	0.584776	0.81788	-0.0365	negligible	0.835206	0.166506	0.719421	-0.068	negligible	1.45977	0.904465	0.981835	0.0073	negligible
PC	PC(33:0)	1.50821	1.9245	2.35846	1.43187	1.99353	2.38697	1.40232	1.89646	2.35154	1.35269	1.88646	2.30836	0.964608	0.580532	0.817769	-0.0369	negligible	0.994728	0.694286	0.912224	0.0194	negligible	0.981639	0.855902	0.975185	0.0111	negligible
PC	PC(33:1)	6.11991	7.52267	9.81318	5.30012	7.79362	10.2429	6.63427	7.80046	9.69719	5.47866	8.04159	9.84034	0.825813	0.0518432	0.427944	-0.13	small	1.03091	0.496918	0.84321	0.0335	negligible	1.01476	0.404763	0.854489	0.0507	negligible
PC	PC(33:2)	3.75068	4.16169	4.97379	3.46479	4.13703	4.68192	3.60536	4.09827	4.89882	3.34938	3.96028	4.57097	0.929001	0.0744885	0.427944	-0.119	small	0.966331	0.7313	0.914154	-0.0169	negligible	0.933077	0.0764772	0.62244	-0.108	small
PC	PC(33:3)	0.665854	0.779055	0.981034	0.671074	0.781624	0.912229	0.639807	0.71438	0.86563	0.677637	0.697716	0.786576	1.05913	0.591882	0.821902	0.0358	negligible	0.976674	0.669401	0.903845	-0.021	negligible	0.908675	0.232786	0.721862	-0.0724	negligible
PC	PC(33:4)	1.58827	1.59276	1.62728	1.58883	1.58298	1.59857	1.60337	1.57528	1.58515	1.56994	1.54936	1.58792	0.979154	0.919521	0.976159	-0.00675	negligible	0.983541	0.661583	0.903236	-0.0216	negligible	1.00175	0.54895	0.910716	-0.0365	negligible
PC	PC(34:1)	195.509	226.071	240.442	189.584	226.517	250.583	192.238	218.851	236.7	183.843	216.337	244.646	0.956328	0.190416	0.493733	-0.0875	negligible	0.988512	0.914993	0.957475	-0.00527	negligible	1.03357	0.137624	0.640936	0.0901	negligible
PC	PC(34:3)	23.4617	26.1714	30.1673	21.9609	26.4136	28.8206	22.7374	25.0727	29.8613	21.5219	25.5631	28.6723	0.946543	0.0664835	0.427944	-0.123	small	1.01956	0.722603	0.914154	0.0175	negligible	0.960181	0.138038	0.640936	-0.0901	negligible
PC	PC(34:4)	9.15755	11.2946	12.8822	8.50043	11.6301	13.5333	8.50434	10.486	12.2722	7.7331	10.3646	12.8861	0.909312	0.0908728	0.431869	-0.113	small	0.988427	0.375057	0.763137	0.0437	negligible	1.05002	0.235852	0.721862	0.0724	negligible
PC	PC(34:5)	3.70152	4.02114	4.44112	3.3428	4.11647	4.31966	3.62989	4.00045	4.23259	3.24665	4.02384	4.11541	0.894421	0.0161144	0.427944	-0.161	small	1.00585	0.459953	0.816765	0.0364	negligible	0.972314	0.470003	0.883666	-0.0439	negligible
PC	PC(35:1)	4.66386	5.49815	6.25979	4.43936	5.47034	6.46806	4.3275	5.22525	6.06836	4.24343	5.28325	6.31492	0.980574	0.363178	0.648694	-0.0607	negligible	1.0111	0.828368	0.94661	-0.0107	negligible	1.04063	0.376382	0.844548	0.0539	negligible
PC	PC(35:2)	11.8275	12.7951	13.9598	11.2123	12.4277	13.8672	11.3247	12.7635	13.755	11.0059	12.2528	13.1319	0.971856	0.181498	0.489852	-0.0895	negligible	0.959987	0.181975	0.719421	-0.0655	negligible	0.954703	0.43806	0.883666	-0.0472	negligible
PC	PC(35:3)	3.57317	3.80563	4.42193	3.31565	3.83547	4.42158	3.49979	3.8333	4.50011	3.2923	3.86617	4.41447	0.940715	0.0818061	0.431869	-0.116	small	1.00857	0.529975	0.84321	0.0309	negligible	0.980969	0.734591	0.972343	-0.0206	negligible
PC	PC(35:4)	2.57506	3.06099	3.76062	2.4259	3.14614	3.86323	2.43461	2.85463	3.64757	2.34746	2.99587	3.80798	0.964203	0.421301	0.693489	-0.0537	negligible	1.04948	0.235066	0.735892	0.0586	negligible	1.04398	0.583764	0.911186	0.0334	negligible
PC	PC(35:5)	2.37717	2.52681	2.91099	2.17949	2.56677	2.83277	2.27188	2.4701	2.82294	2.08378	2.48956	2.70635	0.917208	0.00937473	0.427944	-0.174	small	1.00788	0.592395	0.864375	0.0264	negligible	0.958697	0.30469	0.784541	-0.0627	negligible
PC	PC(36:1)	12.1588	24.7276	24.8959	11.8532	26.9565	30.1212	2.10577	5.54398	15.2166	2.90295	9.06514	24.82	1.37857	0.937546	0.988133	-0.00524	negligible	1.63513	0.540324	0.84321	0.0302	negligible	1.63111	0.0105075	0.324834	0.156	small
PC	PC(36:2)	220.278	233.468	238.816	210.663	221.251	234.313	220.148	232.242	237.883	211.258	216.631	223.66	0.959618	0.220647	0.525051	-0.0815	negligible	0.93278	0.0140852	0.519277	-0.121	small	0.940209	0.279704	0.783135	-0.0657	negligible
PC	PC(36:3)	125.849	131.899	135.149	118.1	128.444	133.3	123.766	128.635	134.035	116.786	124.724	132.302	0.943599	0.0376666	0.427944	-0.139	small	0.969592	0.355342	0.751005	-0.0455	negligible	0.98707	0.829077	0.975185	-0.0131	negligible
PC	PC(36:4)	209.497	231.16	230.067	203.356	232.563	240.917	203.129	225.347	227.541	202.232	225.409	236.913	0.995587	0.399036	0.67194	-0.0563	negligible	1.00027	0.979535	0.988926	0.00127	negligible	1.04119	0.0266025	0.41507	0.135	small
PC	PC(36:5)	255.544	274.461	287.522	244.265	276.846	283.175	253.018	269.532	286.911	235.532	271.817	278.245	0.93089	0.112818	0.449382	-0.106	small	1.00848	0.872465	0.953852	0.00793	negligible	0.969798	0.505181	0.897079	-0.0405	negligible
PC	PC(36:6)	10.0927	10.9219	12.4666	9.13267	11.0092	11.9088	9.7361	10.4768	12.5551	8.95648	10.5675	11.5114	0.919925	0.0114724	0.427944	-0.169	small	1.00866	0.748168	0.914154	0.0158	negligible	0.916868	0.184937	0.670842	-0.0809	negligible
PC	PC(37:1)	0.524051	0.61779	0.690129	0.518682	0.604592	0.679368	0.504794	0.615421	0.666292	0.49184	0.569283	0.652688	0.974338	0.642689	0.84443	-0.031	negligible	0.92503	0.268231	0.735892	-0.0547	negligible	0.979581	0.598837	0.911186	-0.032	negligible
PC	PC(37:2)	1.69748	1.92393	2.12003	1.65038	1.9622	2.11897	1.60885	1.79155	1.98493	1.56339	1.74099	1.91853	0.971743	0.389877	0.66804	-0.0575	negligible	0.971781	0.371504	0.761193	-0.044	negligible	0.966549	0.538607	0.910716	-0.0374	negligible
PC	PC(37:3)	2.29593	2.60093	2.85407	2.14492	2.51636	2.9172	2.29314	2.48251	2.72391	2.0774	2.4321	2.88107	0.905917	0.122488	0.449382	-0.103	small	0.979695	0.354482	0.751005	-0.0456	negligible	1.0577	0.386557	0.844548	0.0527	negligible
PC	PC(37:4)	5.87723	6.46121	6.79577	5.51812	6.39569	7.36458	5.73057	6.32314	6.39131	5.48674	6.30336	7.3133	0.957452	0.234954	0.533656	-0.0795	negligible	0.996873	0.655595	0.901829	-0.022	negligible	1.14426	0.0290351	0.41507	0.133	small
PC	PC(37:5)	11.6515	12.1619	13.3973	10.9927	12.4024	13.1072	11.1397	11.6833	13.2411	10.8679	12.3405	12.0024	0.975605	0.39444	0.66804	-0.0569	negligible	1.05626	0.549669	0.84321	0.0295	negligible	0.906446	0.368029	0.844548	-0.0548	negligible
PC	PC(37:6)	4.29278	4.55907	4.7325	4.05746	4.70526	4.76038	4.12863	4.48737	4.52218	3.95635	4.5692	4.77909	0.958273	0.210711	0.523205	-0.0835	negligible	1.01824	0.358366	0.751005	0.0452	negligible	1.05681	0.42982	0.883666	0.048	negligible
PC	PC(37:7)	0.653517	0.691108	0.718823	0.624337	0.687089	0.815104	0.640182	0.682004	0.740553	0.625062	0.693752	0.784732	0.976381	0.566491	0.809668	-0.0383	negligible	1.01722	0.941952	0.975236	0.00359	negligible	1.05966	0.0193415	0.41507	0.142	small
PC	PC(38:1)	1.72708	2.01273	2.25118	1.6587	1.95766	2.26856	1.75345	2.03135	2.32741	1.7071	1.95951	2.28438	0.973568	0.327365	0.620616	-0.0654	negligible	0.964632	0.358799	0.751005	-0.0452	negligible	0.981513	0.823007	0.972343	0.0136	negligible
PC	PC(38:2)	6.20157	6.51733	6.87017	5.70027	6.19646	6.73089	6.12907	6.81225	6.63056	5.40077	6.38151	6.80981	0.881173	0.278101	0.5998	-0.0722	negligible	0.936769	0.384484	0.776924	-0.0429	negligible	1.02703	0.947182	0.991158	-0.00403	negligible
PC	PC(38:3)	29.4912	31.7207	32.4007	27.0852	29.617	33.8953	28.1333	32.1039	30.5291	24.5433	30.3701	34.2947	0.872392	0.141512	0.449382	-0.0982	negligible	0.945997	0.217606	0.735892	-0.0606	negligible	1.12334	0.30986	0.784541	0.0621	negligible
PC	PC(38:4)	85.9253	93.3304	91.7194	83.6824	90.3851	95.8939	83.7141	92.0798	89.557	82.8313	88.2078	94.7767	0.989454	0.877099	0.948303	-0.0104	negligible	0.95795	0.119599	0.701005	-0.0769	negligible	1.05828	0.117773	0.627407	0.0949	negligible
PC	PC(38:5)	175.448	187.154	196.298	165.527	183.999	192.947	176.281	187.065	191.511	165.563	184.193	186.09	0.939198	0.0437366	0.427944	-0.135	small	0.984648	0.291797	0.735892	-0.0517	negligible	0.971696	0.541699	0.910716	-0.0371	negligible
PC	PC(38:6)	152.77	174.791	184.747	145.757	176.015	186.373	151.361	170.915	184.43	140.166	174.25	187.364	0.926035	0.0589238	0.427944	-0.126	small	1.01951	0.760742	0.921064	0.015	negligible	1.01591	0.816948	0.972343	0.0141	negligible
PC	PC(38:7)	73.2649	76.9803	72.3981	71.3491	78.923	77.0103	73.4467	76.8663	67.8955	70.0002	76.2102	74.791	0.953075	0.69066	0.866705	-0.0266	negligible	0.991464	0.875725	0.953857	0.00769	negligible	1.10156	0.114515	0.627407	0.0962	negligible
PC	PC(39:3)	1.17006	1.12216	1.12715	1.13013	1.13856	1.14932	1.13651	1.08955	1.12948	1.11139	1.08413	1.07613	0.977895	0.282695	0.5998	-0.0715	negligible	0.995025	0.738781	0.914154	0.0164	negligible	0.952764	0.855902	0.975185	0.0111	negligible
PC	PC(39:4)	2.47312	2.48387	2.43933	2.3447	2.4675	2.41568	2.5082	2.49587	2.33893	2.33728	2.46991	2.3907	0.931856	0.120504	0.449382	-0.104	small	0.989597	0.799471	0.926697	-0.0125	negligible	1.02213	0.841248	0.975185	-0.0122	negligible
PC	PC(39:5)	1.44507	1.81029	2.04061	1.24565	1.75163	1.96053	1.35997	1.69037	1.86735	1.14925	1.66438	1.84156	0.845055	0.0484609	0.427944	-0.132	small	0.984621	0.568034	0.853507	-0.0281	negligible	0.986188	0.570986	0.911186	-0.0345	negligible
PC	PC(39:6)	4.25456	5.03009	5.45185	4.05701	4.8779	5.52496	4.14729	5.07317	5.34827	4.03034	4.55708	5.34164	0.971801	0.481975	0.731702	-0.047	negligible	0.89827	0.205507	0.735892	-0.0626	negligible	0.99876	0.996891	0.999378	0.000237	negligible
PC	PC(39:7)	2.89278	3.31049	3.33566	2.94888	3.08695	3.43733	2.70428	3.31451	3.23686	2.75559	2.90852	3.28	1.01897	0.841472	0.923413	0.0134	negligible	0.877512	0.186625	0.719487	-0.065	negligible	1.01333	0.976995	0.99682	-0.00175	negligible
PC	PC(40:1)	0.939283	1.27675	1.41711	0.873919	1.14227	1.69402	0.749125	0.878742	1.1341	0.684989	0.845182	1.35633	0.914386	0.20996	0.523205	-0.0835	negligible	0.961809	0.400979	0.783245	-0.0414	negligible	1.19595	0.0406188	0.455629	0.125	small
PC	PC(40:2)	0.848074	1.08737	1.22459	0.740616	0.958809	1.31279	0.720971	0.838451	1.04987	0.63376	0.790522	1.17881	0.879036	0.0180265	0.427944	-0.158	small	0.942837	0.177147	0.719421	-0.0665	negligible	1.12281	0.361432	0.844548	0.0556	negligible
PC	PC(40:3)	1.0845	1.12888	1.26271	0.961647	1.07454	1.2347	0.983628	1.08153	1.19985	0.962825	1.01653	1.20989	0.97885	0.185575	0.489852	-0.0882	negligible	0.939899	0.184152	0.719421	-0.0655	negligible	1.00836	0.78802	0.972343	-0.0164	negligible
PC	PC(40:4)	4.61088	4.67063	4.59504	4.25797	4.50181	4.93864	4.38915	4.67733	4.56899	4.28055	4.44799	4.96406	0.975258	0.0643735	0.427944	-0.124	small	0.950968	0.135505	0.701005	-0.0734	negligible	1.08647	0.0764772	0.62244	0.108	small
PC	PC(40:5)	2.44745	2.055	1.77635	2.31316	2.22457	1.86996	1.40218	0.860392	1.01848	1.49795	0.929178	0.96914	1.0683	0.632382	0.838408	0.0319	negligible	1.07995	0.243992	0.735892	0.0576	negligible	0.951556	0.623977	0.911186	0.0298	negligible
PC	PC(40:6)	47.3596	57.0557	62.2763	45.2008	55.2223	63.4857	45.8615	56.0415	60.0388	44.2666	54.1883	60.1169	0.965224	0.150079	0.449382	-0.0962	negligible	0.966932	0.263962	0.735892	-0.0552	negligible	1.0013	0.455755	0.883666	0.0454	negligible
PC	PC(40:7)	44.5903	47.9102	46.6841	42.9549	45.7574	49.3789	44.9708	48.5367	46.4308	41.8039	46.1003	48.1372	0.929578	0.449205	0.721222	-0.0506	negligible	0.949802	0.0998001	0.701005	-0.0813	negligible	1.03675	0.199822	0.679996	0.0779	negligible
PC	PC(40:8)	17.8612	13.1871	14.1484	13.4871	15.5366	13.3964	8.7821	10.7399	9.8898	9.86188	9.67125	9.71591	1.12295	0.299657	0.605514	0.0695	negligible	0.900495	0.286901	0.735892	-0.0522	negligible	0.982417	0.696194	0.956631	-0.0237	negligible
PC	PC(40:9)	49.0017	62.9711	71.3172	47.7891	65.1296	72.5559	41.2159	60.3147	67.8539	43.725	62.5983	66.2942	1.06088	0.97697	0.99671	-0.00193	negligible	1.03786	0.66639	0.903845	0.0212	negligible	0.977014	0.681273	0.946033	0.025	negligible
PC	PC(41:4)	0.442208	0.451536	0.662575	0.456972	0.528822	0.573493	0.172147	0.190086	0.256503	0.186229	0.192882	0.209848	1.0818	0.0515953	0.427944	0.13	small	1.01471	0.204915	0.735892	0.0626	negligible	0.818111	0.798837	0.972343	-0.0155	negligible
PC	PC(41:5)	0.344692	0.400911	0.388957	0.342276	0.329022	0.417082	0.182171	0.252441	0.222087	0.206924	0.206386	0.274558	1.13588	0.645647	0.844529	0.0307	negligible	0.817563	0.176087	0.719421	-0.0665	negligible	1.23626	0.840029	0.975185	0.0123	negligible
PC	PC(41:8)	1.0152	1.18506	1.29453	0.946315	1.18768	1.38297	0.924154	1.13338	1.17049	0.909246	1.07635	1.23279	0.983868	0.366451	0.648694	-0.0603	negligible	0.949679	0.526728	0.84321	-0.0312	negligible	1.05323	0.144786	0.640936	0.0889	negligible
PC	PC(42:10)	3.40745	4.17806	4.96693	3.05614	3.96044	4.55017	3.05938	4.05274	4.71724	2.77169	3.72749	4.41302	0.905967	0.230114	0.526746	-0.0802	negligible	0.919745	0.435216	0.805396	-0.0384	negligible	0.935509	0.202017	0.679996	-0.0779	negligible
PC	PC(42:2)	1.10038	1.56148	1.15876	0.688383	1.3585	2.46288	0.306577	0.732748	0.201029	0.0692468	0.720195	1.29323	0.225871	0.101589	0.441452	-0.11	small	0.982869	0.71456	0.914154	-0.018	negligible	6.43307	0.000169608	0.0496951	0.229	small
PC	PC(42:4)	0.84212	0.84502	0.92233	0.726887	0.762623	0.913353	0.78982	0.809573	0.915463	0.694523	0.758209	0.882382	0.879344	0.0191605	0.427944	-0.156	small	0.936554	0.100141	0.701005	-0.0808	negligible	0.963864	0.79643	0.972343	-0.0157	negligible
PC	PC(42:5)	0.513794	0.643734	0.724651	0.458986	0.55257	0.668443	0.520321	0.664385	0.792242	0.521953	0.579567	0.722786	1.00314	0.489717	0.73778	-0.0462	negligible	0.872337	0.0344304	0.672541	-0.104	small	0.912329	0.203676	0.679996	-0.0773	negligible
PC	PC(42:6)	1.06249	1.28235	1.43758	0.853464	1.26073	1.31081	1.06626	1.29264	1.49731	0.769809	1.25347	1.34133	0.721972	0.0603193	0.427944	-0.126	small	0.969702	0.872465	0.953852	-0.00793	negligible	0.895822	0.15223	0.640936	-0.087	negligible
PC	PC(42:7)	2.04902	2.10194	2.27888	1.96295	2.18068	2.18428	2.01251	2.12261	2.12416	1.84688	2.10684	2.18824	0.917701	0.284547	0.5998	-0.0715	negligible	0.992573	0.53432	0.84321	0.0306	negligible	1.03017	0.479637	0.883666	-0.043	negligible
PC	PC(43:6)	0.787225	1.06286	1.40595	0.978644	1.34474	1.37203	0.815146	0.899734	1.1419	0.881158	1.01015	0.980811	1.08098	0.291093	0.604193	0.0708	negligible	1.12272	0.126022	0.701005	0.0754	negligible	0.858931	0.201467	0.679996	-0.0779	negligible
PC	PC(44:1)	0.403559	0.541138	0.628152	0.523745	0.490608	0.82997	0.26793	0.3515	0.454619	0.290981	0.339899	0.640941	1.08603	0.137646	0.449382	0.0989	negligible	0.966995	0.633045	0.887474	-0.0235	negligible	1.40984	0.0162705	0.41507	0.146	small
PC	PC(46:2)	0.401786	0.465129	0.516637	0.433154	0.50657	0.595362	0.0369603	0.0394956	0.24558	0.038467	0.0853554	0.114525	1.04077	0.806167	0.908488	0.0164	negligible	2.16114	0.662784	0.903236	0.0215	negligible	0.466344	0.530403	0.910716	0.0382	negligible
PC	PC-O(30:0)	0.422942	0.422423	0.446515	0.374325	0.429303	0.438607	0.434651	0.409262	0.432395	0.374563	0.433142	0.432537	0.861757	0.0437371	0.427944	-0.135	small	1.05835	0.466511	0.82342	0.0359	negligible	1.00033	0.593434	0.911186	-0.0325	negligible
PC	PC-O(32:1)	2.11859	2.14781	2.2149	2.04714	2.24252	2.22917	2.02951	2.13879	2.16121	1.99719	2.17006	2.21749	0.984078	0.307409	0.608588	-0.0682	negligible	1.01462	0.139005	0.702217	0.0729	negligible	1.02604	0.564647	0.910716	0.0351	negligible
PC	PC-O(32:3)	0.220581	0.243866	0.252067	0.229465	0.247049	0.257054	0.214123	0.244913	0.25826	0.233152	0.251191	0.257812	1.08887	0.364266	0.648694	0.0606	negligible	1.02563	0.793086	0.926697	0.0129	negligible	0.998268	0.525308	0.910716	0.0386	negligible
PC	PC-O(34:0)	0.603692	0.567769	0.500086	0.52901	0.538059	0.464355	0.591809	0.536602	0.482386	0.491681	0.481549	0.361658	0.83081	0.222206	0.525051	-0.0815	negligible	0.897403	0.415517	0.790562	-0.0401	negligible	0.749727	0.204231	0.679996	-0.0773	negligible
PC	PC-O(34:1)	4.96711	4.89505	5.05492	4.89484	4.90696	4.8692	4.77334	4.84652	4.91956	4.75109	4.8118	4.83125	0.995338	0.965461	0.992562	0.00289	negligible	0.992835	0.888132	0.954663	0.00695	negligible	0.98205	0.351676	0.837731	-0.0567	negligible
PC	PC-O(34:2)	9.12778	9.50192	9.02514	9.30849	9.33139	8.78484	8.75573	9.11618	8.55543	8.81943	9.13053	8.47108	1.00728	0.687622	0.866705	0.0269	negligible	1.00157	0.393137	0.781223	-0.0421	negligible	0.990141	0.597755	0.911186	-0.0321	negligible
PC	PC-O(34:3)	10.078	10.1847	9.6237	10.1521	10.1842	8.97128	9.77232	10.1969	9.40684	9.80917	10.1508	8.65687	1.00377	0.952317	0.992562	-0.004	negligible	0.995473	0.792448	0.926697	-0.013	negligible	0.920273	0.0623965	0.589747	-0.113	small
PC	PC-O(34:4)	1.63218	1.71149	1.7612	1.58674	1.75632	1.75771	1.54692	1.69747	1.69433	1.55858	1.73306	1.75878	1.00754	0.555376	0.801602	-0.0394	negligible	1.02096	0.351479	0.751005	0.0459	negligible	1.03804	0.734591	0.972343	0.0206	negligible
PC	PC-O(35:3)	1.38292	1.53559	1.48185	1.31666	1.49731	1.55043	1.33205	1.52047	1.51399	1.32163	1.47943	1.49048	0.992176	0.297739	0.605514	-0.0695	negligible	0.973012	0.411735	0.788487	-0.0404	negligible	0.984466	0.790421	0.972343	0.0162	negligible
PC	PC-O(36:2)	3.07013	2.95562	2.81326	3.14675	2.86305	2.57362	2.99382	2.92899	2.66873	3.03205	2.78711	2.48793	1.01277	0.505401	0.755524	0.0445	negligible	0.951559	0.370619	0.761193	-0.0441	negligible	0.932254	0.0406189	0.455629	-0.125	small
PC	PC-O(36:3)	7.54332	7.46036	7.05763	7.56828	7.24602	6.73287	7.35344	7.23818	6.91178	7.47157	7.12828	6.69536	1.01607	0.727486	0.880799	0.0233	negligible	0.984817	0.296366	0.735892	-0.0512	negligible	0.968688	0.155832	0.643083	-0.0864	negligible
PC	PC-O(36:4)	16.1437	16.19	14.9405	16.1372	16.0328	15.4361	15.6369	15.8585	14.6556	15.6896	15.5124	15.237	1.00337	0.750831	0.890662	0.0212	negligible	0.978173	0.407037	0.786422	-0.0408	negligible	1.03967	0.287402	0.783135	0.0645	negligible
PC	PC-O(36:5)	14.008	15.0924	14.2422	14.1055	15.1367	14.509	13.5049	14.6499	13.8694	13.8892	14.6441	14.176	1.02846	0.802975	0.908385	0.0166	negligible	0.999604	0.8549	0.952418	-0.00902	negligible	1.02211	0.295241	0.783135	0.0639	negligible
PC	PC-O(36:6)	6.10127	6.52749	6.31018	6.10534	6.57159	5.94461	6.03575	6.37484	5.94186	5.91744	6.48858	5.53337	0.980399	0.766525	0.898368	-0.0198	negligible	1.01784	0.788624	0.926697	0.0132	negligible	0.931252	0.223759	0.720455	-0.0742	negligible
PC	PC-O(37:6)	0.804319	0.916565	0.86424	0.815065	0.907215	0.890471	0.750662	0.899696	0.796658	0.758712	0.873227	0.855872	1.01072	0.625064	0.838408	0.0327	negligible	0.97058	0.477727	0.834027	-0.035	negligible	1.07433	0.17482	0.660424	0.0828	negligible
PC	PC-O(38:3)	1.20193	0.842228	0.786393	1.02711	0.897726	0.741412	1.07906	0.850109	0.786505	1.10948	0.890292	0.76334	1.02819	0.417738	0.691509	-0.0541	negligible	1.04727	0.288026	0.735892	0.0522	negligible	0.970547	0.502198	0.897079	-0.0408	negligible
PC	PC-O(38:4)	9.01963	8.27912	7.69368	8.84603	8.1231	7.93358	8.83999	8.13203	7.61499	8.7726	7.88313	7.90209	0.992377	0.949033	0.992562	-0.00427	negligible	0.969393	0.345947	0.751005	-0.0464	negligible	1.0377	0.45106	0.883666	0.0459	negligible
PC	PC-O(38:5)	15.5067	15.9392	15.3211	15.5703	15.5553	15.5596	15.1967	15.9032	14.9529	15.0067	15.1533	15.4423	0.987499	0.718216	0.880799	0.0241	negligible	0.952846	0.136373	0.701005	-0.0734	negligible	1.03273	0.668743	0.933056	0.026	negligible
PC	PC-O(38:6)	11.2328	12.5791	12.6683	11.1569	12.3588	12.4103	10.8324	12.6098	12.4559	10.8127	12.1053	11.8945	0.998185	0.683075	0.866412	-0.0273	negligible	0.95999	0.288401	0.735892	-0.0522	negligible	0.95493	0.609711	0.911186	-0.031	negligible
PC	PC-O(40:4)	1.00796	0.670662	0.610411	0.92457	0.699679	0.627545	0.919322	0.528378	0.394147	0.913184	0.602398	0.393288	0.993324	0.724391	0.880799	0.0236	negligible	1.14009	0.360535	0.751005	0.045	negligible	0.997822	0.914969	0.981835	0.00651	negligible
PC	PC-O(40:5)	2.31068	2.11919	2.01178	2.34174	2.0693	2.03289	2.20353	2.03745	1.9137	2.28639	1.98194	1.89092	1.0376	0.60046	0.829881	0.035	negligible	0.972751	0.682104	0.908438	-0.0202	negligible	0.988101	0.812108	0.972343	0.0145	negligible
PC	PC-O(40:6)	4.23392	4.48813	4.62015	4.11238	4.36701	4.47135	4.17674	4.40985	4.49835	4.06207	4.2753	4.40353	0.972547	0.294879	0.604193	-0.0702	negligible	0.969489	0.323563	0.751005	-0.0486	negligible	0.978922	0.447324	0.883666	-0.0463	negligible
PC	PC-O(40:7)	7.96416	8.42361	8.39361	8.02138	8.18632	8.57019	8.10006	8.37277	8.19995	8.07871	8.14578	8.41362	0.997364	0.99671	0.99671	0.000275	negligible	0.97289	0.20729	0.735892	-0.0621	negligible	1.02606	0.590202	0.911186	0.0328	negligible
PC	PC-O(40:8)	7.98929	8.41727	7.91424	8.06692	8.24818	8.24896	7.88868	8.34792	7.8705	8.03351	8.08756	7.8845	1.01836	0.650093	0.846566	0.0303	negligible	0.968812	0.521876	0.84321	-0.0315	negligible	1.00178	0.884125	0.981245	0.00889	negligible
PC	PC-O(42:4)	0.361157	0.249417	0.153253	0.366278	0.249023	0.194134	0.317577	0.0389332	0.0345113	0.351578	0.0384815	0.0369361	1.10706	0.788657	0.906376	0.0179	negligible	0.988397	0.806511	0.926697	-0.0121	negligible	1.07026	0.401257	0.854489	0.0511	negligible
PC	PC-O(42:5)	1.23014	1.02944	0.970828	1.22805	1.03354	0.941111	1.15083	0.985148	0.906899	1.20285	1.01236	0.936461	1.04521	0.33043	0.620616	0.065	negligible	1.02763	0.628339	0.885112	0.0238	negligible	1.0326	0.714721	0.960611	-0.0223	negligible
PC	PC-O(42:6)	1.12728	1.01111	1.10014	1.10019	1.02904	1.07614	1.00792	1.03519	1.05851	1.07241	1.0518	1.12709	1.06399	0.512014	0.755825	0.0438	negligible	1.01605	0.426021	0.797753	0.0392	negligible	1.06479	0.901379	0.981835	0.00755	negligible
SM	SM(30:1)	0.468849	0.57487	0.677418	0.426283	0.564589	0.679641	0.458621	0.572348	0.695831	0.429261	0.561659	0.645574	0.935983	0.0443871	0.427944	-0.134	small	0.981324	0.449469	0.810618	-0.0372	negligible	0.927773	0.758196	0.972343	-0.0187	negligible
SM	SM(31:0)	0.539199	0.554143	0.700221	0.493778	0.637205	0.650413	0.469623	0.449868	0.567807	0.415611	0.519394	0.522954	0.88499	0.225345	0.526746	-0.0808	negligible	1.15455	0.0698363	0.701005	0.0892	negligible	0.921007	0.551031	0.910716	-0.0363	negligible
SM	SM(32:1)	10.3121	12.4153	14.5744	9.84222	12.4935	14.8289	9.98696	11.8942	14.107	9.464	12.0456	14.369	0.947636	0.10073	0.441452	-0.11	small	1.01273	0.544162	0.84321	0.0299	negligible	1.01857	0.609711	0.911186	0.031	negligible
SM	SM(33:1)	10.5007	11.6108	12.6651	9.86938	11.3462	13.0346	10.4705	11.6891	12.8015	9.85168	11.1416	12.7463	0.940901	0.0518429	0.427944	-0.13	small	0.953163	0.268231	0.735892	-0.0547	negligible	0.995686	0.608619	0.911186	0.0312	negligible
SM	SM(33:2)	24.4382	21.3842	22.4275	21.8678	22.5491	22.0673	23.25	16.8	18.1	19.3	20.45	17	0.830108	0.346555	0.634629	-0.0629	negligible	1.21726	0.566351	0.853507	0.0282	negligible	0.939227	0.955871	0.996691	-0.00337	negligible
SM	SM(34:1)	111.099	123.471	135.691	108.844	122.465	134.61	107.455	122.687	136.342	107.371	120.987	134.151	0.999217	0.61343	0.830229	-0.0337	negligible	0.986142	0.701634	0.912824	-0.0189	negligible	0.983927	0.619571	0.911186	-0.0302	negligible
SM	SM(34:2)	15.367	18.0676	20.4827	14.5079	17.645	20.6395	15.2695	18.1099	20.4391	14.6573	17.5824	19.9088	0.95991	0.179485	0.489852	-0.0895	negligible	0.970872	0.198775	0.735892	-0.0636	negligible	0.974057	0.564647	0.910716	-0.0351	negligible
SM	SM(35:1)	3.59128	4.18931	4.78523	3.41509	4.09407	5.00578	3.44279	4.05718	4.62745	3.32413	3.9827	4.91973	0.965534	0.147757	0.449382	-0.0969	negligible	0.981643	0.231497	0.735892	-0.0591	negligible	1.06316	0.108899	0.627407	0.0974	negligible
SM	SM(36:1)	35.1417	41.3636	45.4409	35.1973	40.5278	46.1332	34.6106	40.5937	44.0307	33.6252	40.1918	46.4333	0.971529	0.983549	0.99671	-0.00138	negligible	0.990101	0.347219	0.751005	-0.0463	negligible	1.05457	0.408288	0.854489	0.0503	negligible
SM	SM(36:2)	6.00878	7.02871	7.85101	5.95227	6.82113	7.71605	5.88107	6.83274	7.8106	5.76317	6.73288	7.67415	0.979952	0.795012	0.906376	-0.0174	negligible	0.985385	0.214229	0.735892	-0.0611	negligible	0.982531	0.589127	0.911186	-0.0329	negligible
SM	SM(37:1)	2.64432	3.21994	3.83895	2.46464	3.03131	4.21011	2.6139	3.24537	3.78038	2.42381	2.9374	4.08768	0.92728	0.242349	0.542049	-0.0782	negligible	0.905106	0.067198	0.701005	-0.0902	negligible	1.08129	0.0834561	0.627407	0.105	small
SM	SM(38:1)	21.3363	24.7772	26.9805	19.9671	23.8546	26.1055	20.965	24.1162	25.5384	19.5893	23.183	25.8574	0.934383	0.0538623	0.427944	-0.129	small	0.961303	0.132284	0.701005	-0.0744	negligible	1.01249	0.394298	0.84948	-0.0519	negligible
SM	SM(38:2)	12.7165	14.775	17.8891	11.7124	14.3853	17.1016	12.0724	14.389	18.0082	11.192	13.8562	16.6057	0.92707	0.209959	0.523205	-0.0835	negligible	0.962975	0.226057	0.735892	-0.0596	negligible	0.922119	0.129158	0.640936	-0.0925	negligible
SM	SM(38:3)	2.4606	2.82062	3.94789	2.14312	2.82904	3.60421	2.06589	2.51976	3.74822	2.08248	2.65078	3.42753	1.00803	0.253317	0.55806	-0.0762	negligible	1.052	0.895327	0.954663	-0.0065	negligible	0.914442	0.144786	0.640936	-0.0889	negligible
SM	SM(39:1)	7.90077	9.62045	10.5891	7.1897	9.1855	11.0383	7.71664	9.1067	10.1654	6.88246	8.86345	10.741	0.891899	0.0102539	0.427944	-0.172	small	0.973289	0.105195	0.701005	-0.0798	negligible	1.05663	0.175812	0.660424	0.0822	negligible
SM	SM(39:2)	3.0273	3.88096	5.19304	2.55122	3.68016	4.95479	2.9205	3.753	5.09545	2.35425	3.54628	4.66913	0.806112	0.00576295	0.427944	-0.184	small	0.944919	0.28953	0.735892	-0.0522	negligible	0.916335	0.200917	0.679996	-0.0779	negligible
SM	SM(40:1)	17.5911	17.8038	19.0713	15.4438	24.2503	16.0675	7.95764	12.9893	17.9029	8.47108	15.1907	10.7749	1.06452	0.904805	0.972736	0.00802	negligible	1.16947	0.158785	0.719421	0.0695	negligible	0.601852	0.291661	0.783135	-0.0639	negligible
SM	SM(40:2)	37.0818	42.2849	52.255	33.4821	42.5355	49.9323	35.1747	40.3964	48.7939	33.9356	40.5765	47.9305	0.964774	0.162729	0.471026	-0.0935	negligible	1.00446	0.752562	0.91494	-0.0155	negligible	0.982306	0.240816	0.721862	-0.0712	negligible
SM	SM(40:4)	9.5371	10.8368	12.6259	8.74618	10.6561	12.1169	8.95212	10.5565	12.1857	8.45307	10.2986	11.5445	0.944254	0.284547	0.5998	-0.0715	negligible	0.975567	0.578173	0.859922	-0.0274	negligible	0.947382	0.296682	0.783135	-0.0633	negligible
SM	SM(41:1)	15.4091	18.4207	19.2974	14.6314	17.7929	20.1038	15.2065	18.0616	18.6303	14.0358	17.0595	20.4018	0.923014	0.12199	0.449382	-0.104	small	0.944518	0.120783	0.701005	-0.0764	negligible	1.09509	0.115233	0.627407	0.0962	negligible
SM	SM(41:2)	15.1234	18.3857	20.8578	14.243	17.9992	20.7491	15.1182	17.9665	20.8682	13.7718	17.7079	20.4797	0.910943	0.0670962	0.427944	-0.122	small	0.985607	0.42602	0.797753	-0.0392	negligible	0.981386	0.922392	0.981835	-0.00593	negligible
SM	SM(42:1)	18.2356	20.35	19.5898	18.1217	20.6456	20.1477	18.5057	20.2455	19.0235	17.8067	20.5497	20.5801	0.962228	0.833417	0.921476	-0.014	negligible	1.01503	0.784169	0.926697	0.0135	negligible	1.08182	0.238325	0.721862	0.0718	negligible
SM	SM(42:2)	48.6905	57.1903	61.2808	47.7118	58.0223	61.9761	45.7271	54.9499	60.7343	47.4366	57.501	61.8016	1.03738	0.743023	0.884983	-0.0219	negligible	1.04643	0.341729	0.751005	0.0469	negligible	1.01757	0.614085	0.911186	0.0307	negligible
SM	SM(42:3)	24.0171	28.6823	33.5674	23.153	29.4728	32.7533	24.5467	29.0493	32.8022	23.0484	29.8649	32.4389	0.938964	0.312321	0.609868	-0.0675	negligible	1.02808	0.52835	0.84321	0.0311	negligible	0.988922	0.456697	0.883666	-0.0453	negligible
SM	SM(43:1)	5.62657	7.75009	8.29184	5.02446	7.43306	10.4528	4.7906	6.34947	7.28205	3.99279	6.0907	9.08789	0.833465	0.0580995	0.427944	-0.126	small	0.959246	0.80459	0.926697	-0.0122	negligible	1.24798	0.00118948	0.116173	0.197	small
SM	SM(44:1)	1.37155	1.81998	2.13354	1.27605	1.68592	2.33846	1.23952	1.66309	2.01569	1.14057	1.44467	2.11856	0.920169	0.131734	0.449382	-0.101	small	0.868663	0.129124	0.701005	-0.0749	negligible	1.05103	0.171866	0.660424	0.0834	negligible
SM	SM(44:2)	1.38039	1.48493	1.67503	1.36791	1.55915	1.60261	1.20702	1.42282	1.55715	1.30189	1.54406	1.416	1.0786	0.61488	0.830229	0.0336	negligible	1.08521	0.246344	0.735892	0.0571	negligible	0.909354	0.34686	0.837731	-0.0573	negligible
TG	TG(44:1)	3.85271	5.60583	6.79969	3.16123	4.89902	7.47436	1.80533	2.98463	4.27351	1.94009	2.35544	4.89698	1.07465	0.392155	0.66804	-0.0572	negligible	0.789189	0.517583	0.84321	-0.0319	negligible	1.14589	0.714721	0.960611	0.0223	negligible
TG	TG(44:2)	2.30261	3.05461	3.93993	1.86208	2.86743	4.26637	1.88576	2.20824	3.34978	1.38935	2.20923	3.72158	0.73676	0.0183297	0.427944	-0.158	small	1.00045	0.50746	0.84321	-0.0327	negligible	1.11099	0.374702	0.844548	0.054	negligible
TG	TG(46:2)	6.03039	8.31236	11.0721	4.80683	7.06195	11.2627	5.14557	6.48225	9.48656	3.86008	5.81468	8.864	0.750175	0.0728275	0.427944	-0.12	small	0.897016	0.0734858	0.701005	-0.0882	negligible	0.934374	0.786821	0.972343	-0.0164	negligible
TG	TG(48:1)	30.8076	45.0487	52.9569	27.8652	42.4498	62.6053	25.6306	36.6	47.4656	23.5307	36.0016	51.8953	0.918069	0.111885	0.449382	-0.106	small	0.983651	0.653206	0.901829	-0.0221	negligible	1.09332	0.030681	0.41507	0.131	small
TG	TG(48:2)	27.4976	37.8826	43.1762	23.9526	34.3538	48.7497	23.0958	30.8406	38.6809	19.946	28.4418	42.2158	0.86362	0.0305409	0.427944	-0.144	small	0.922219	0.337544	0.751005	-0.0472	negligible	1.09139	0.0955011	0.627407	0.102	small
TG	TG(48:3)	11.8841	15.7125	17.7787	9.82431	13.4102	19.5904	11.7985	15.8509	19.4972	7.71907	12.8216	18.5876	0.654243	0.12756	0.449382	-0.102	small	0.808889	0.224159	0.735892	-0.0601	negligible	0.95335	0.453874	0.883666	0.0456	negligible
TG	TG(49:1)	6.27564	8.69389	10.4814	5.72695	8.27922	12.4738	5.52187	7.54912	9.79513	4.99642	7.30981	10.8899	0.904842	0.106415	0.449382	-0.108	small	0.9683	0.597554	0.865798	-0.026	negligible	1.11177	0.00925984	0.324834	0.158	small
TG	TG(49:2)	5.37513	7.30361	8.91583	4.70443	6.80684	9.93304	4.69976	6.21084	8.33006	4.09178	6.22456	9.16799	0.870636	0.0394078	0.427944	-0.138	small	1.00221	0.345524	0.751005	-0.0465	negligible	1.10059	0.0673733	0.598193	0.111	small
TG	TG(50:1)	61.8814	86.0715	95.2855	58.531	80.5042	115.001	54.128	70.1334	87.3227	49.4943	67.4679	107.151	0.914394	0.369743	0.648694	-0.0599	negligible	0.961993	0.690623	0.912224	-0.0196	negligible	1.22707	0.00169806	0.124383	0.191	small
TG	TG(50:2)	97.7023	131.489	145.853	91.105	122.501	168.008	86.6952	113.367	132.039	83.4041	105.008	160.934	0.962038	0.189024	0.493733	-0.0875	negligible	0.92627	0.450958	0.810618	-0.0371	negligible	1.21883	0.00712047	0.298043	0.164	small
TG	TG(50:3)	61.2676	76.6505	85.3622	54.9514	70.4596	91.1018	55.4856	69.9582	78.9459	52.2024	65.479	83.8612	0.940828	0.054897	0.427944	-0.128	small	0.935973	0.226692	0.735892	-0.0596	negligible	1.06226	0.17932	0.665074	0.0815	negligible
TG	TG(50:4)	22.5609	26.9615	29.5455	20.3501	24.9989	29.8719	21.4906	24.4301	27.0792	18.6782	22.8875	27.1936	0.869133	0.0258149	0.427944	-0.149	small	0.936854	0.161246	0.719421	-0.069	negligible	1.00422	0.816948	0.972343	0.0141	negligible
TG	TG(51:1)	4.30198	5.77338	7.00108	4.30789	5.86665	8.48821	3.43928	4.54665	6.17737	3.39428	4.7174	6.95414	0.986916	0.957245	0.992562	-0.00358	negligible	1.03755	0.583843	0.862139	0.027	negligible	1.12574	0.0999192	0.627407	0.1	small
TG	TG(51:2)	11.6134	15.3993	17.9553	10.8003	14.3079	20.5055	10.7783	13.9161	17.4421	10.3163	13.5796	20.7796	0.95713	0.16712	0.475399	-0.0922	negligible	0.975813	0.283173	0.735892	-0.0527	negligible	1.19135	0.00567525	0.277141	0.169	small
TG	TG(51:3)	9.20543	11.3869	13.1379	8.37859	10.4822	14.1352	8.6413	10.4113	12.5567	7.96395	9.88681	13.6093	0.921615	0.129634	0.449382	-0.102	small	0.949622	0.0994596	0.701005	-0.0813	negligible	1.08383	0.108899	0.627407	0.0974	negligible
TG	TG(51:4)	3.83021	4.75912	5.26903	3.45721	4.35656	5.32447	3.61501	4.43511	5.09747	3.27041	4.24044	5.00902	0.904673	0.056213	0.427944	-0.128	small	0.956107	0.13378	0.701005	-0.0739	negligible	0.982648	0.837593	0.975185	0.0125	negligible
TG	TG(51:5)	1.20705	1.53013	1.71519	1.06974	1.37138	1.6458	1.26797	1.46363	1.71045	1.17268	1.38297	1.69178	0.924849	0.144325	0.449382	-0.0976	negligible	0.944888	0.141902	0.704698	-0.0724	negligible	0.989084	0.494287	0.893989	-0.0416	negligible
TG	TG(52:2)	201.382	247.787	267.121	192.045	232.665	317.629	178.248	213.79	247.545	177.712	207.839	303.248	0.996992	0.577711	0.817769	-0.0372	negligible	0.972167	0.286527	0.735892	-0.0527	negligible	1.22502	0.00104827	0.116173	0.2	small
TG	TG(52:3)	249.613	284.724	298.366	231.105	263.924	317.491	221.538	255.006	282.464	218.415	250.117	311.027	0.985906	0.39444	0.66804	-0.0569	negligible	0.980828	0.130171	0.701005	-0.0744	negligible	1.10112	0.146946	0.640936	0.0882	negligible
TG	TG(52:4)	127.919	141.898	146.487	115.13	128.059	145.466	116.389	126.204	138.576	108.346	120.556	134.946	0.930893	0.136013	0.449382	-0.0996	negligible	0.955249	0.124595	0.701005	-0.0759	negligible	0.973805	0.855902	0.975185	-0.0111	negligible
TG	TG(52:5)	32.2729	38.2727	40.1753	28.1909	34.0437	38.8634	28.4917	33.4708	38.0374	26.1896	31.0155	34.7049	0.919204	0.0518432	0.427944	-0.13	small	0.926642	0.0949551	0.701005	-0.0823	negligible	0.912389	0.443606	0.883666	-0.0466	negligible
TG	TG(52:6)	6.20671	8.02159	9.74457	5.39244	8.20657	8.56762	5.0287	6.32731	8.42033	4.46915	6.83499	6.92704	0.888728	0.120504	0.449382	-0.104	small	1.08024	0.440101	0.805396	0.038	negligible	0.822656	0.0450964	0.455629	-0.122	small
TG	TG(52:7)	2.93008	3.30702	3.67318	2.83897	3.32632	3.49018	2.9105	3.24198	3.51738	2.82354	3.2807	3.3366	0.970121	0.177489	0.489852	-0.0902	negligible	1.01194	0.837407	0.948072	0.0101	negligible	0.948602	0.14957	0.640936	-0.0876	negligible
TG	TG(53:3)	8.77576	10.7158	11.9742	8.03095	9.61977	12.7112	7.97463	9.99605	11.6726	7.70616	9.03885	12.2944	0.966334	0.20183	0.514227	-0.0855	negligible	0.904242	0.0372764	0.682624	-0.102	small	1.05328	0.288109	0.783135	0.0645	negligible
TG	TG(53:4)	5.54874	6.49793	7.02292	5.02403	5.86418	7.24557	5.1044	6.02983	6.82505	4.9054	5.59786	6.99468	0.961013	0.0862433	0.431869	-0.115	small	0.928361	0.0400789	0.690771	-0.101	small	1.02485	0.758196	0.972343	0.0187	negligible
TG	TG(53:5)	2.58253	2.91643	3.17768	2.14748	2.66384	3.18277	2.30751	2.6349	3.0746	2.1153	2.51881	2.99711	0.916702	0.0186375	0.427944	-0.157	small	0.955939	0.172675	0.719421	-0.067	negligible	0.974794	0.821795	0.972343	0.0137	negligible
TG	TG(53:6)	0.994152	1.50757	1.68642	0.843196	1.40957	1.7229	1.13591	1.65489	1.77753	0.826645	1.56204	1.80369	0.727737	0.352399	0.637363	-0.0621	negligible	0.943894	0.30957	0.751005	-0.0503	negligible	1.01472	0.860799	0.975185	-0.0107	negligible
TG	TG(54:2)	10.4861	1.50117	2.80522	2.45997	3.36824	3.3605	0.636447	0.61072	0.638269	0.668344	0.620557	0.69282	1.05012	0.314301	0.609868	0.0675	negligible	1.01611	0.893364	0.954663	-0.0066	negligible	1.08547	0.108556	0.627407	0.0974	negligible
TG	TG(54:3)	71.2771	78.7196	86.6378	67.7583	71.6432	92.5678	62.3305	70.6795	78.9419	63.3488	65.3503	85.0822	1.01634	0.944109	0.991483	0.00468	negligible	0.9246	0.130802	0.701005	-0.0744	negligible	1.07778	0.333446	0.814165	0.0588	negligible
TG	TG(54:4)	80.949	87.7357	87.5429	74.6416	76.3222	89.2772	72.4018	79.2017	80.6719	68.5061	69.8718	82.9455	0.946195	0.212975	0.524383	-0.0835	negligible	0.882201	0.0264694	0.627689	-0.109	small	1.02818	0.914969	0.981835	0.00651	negligible
TG	TG(54:5)	57.5507	63.5935	61.2881	52.2204	54.7104	60.757	48.854	55.1097	57.8609	46.2444	49.9135	54.2605	0.946583	0.184209	0.489852	-0.0889	negligible	0.905711	0.0524316	0.701005	-0.0956	negligible	0.937775	0.649562	0.933056	-0.0276	negligible
TG	TG(54:6)	30.5818	37.6474	37.3359	26.8248	33.7241	36.5178	25.3048	31.8032	35.4104	24.4223	30.5745	35.613	0.965124	0.0680251	0.427944	-0.122	small	0.961366	0.255566	0.735892	-0.0562	negligible	1.00572	0.615181	0.911186	-0.0306	negligible
TG	TG(54:7)	7.49583	9.82782	11.5343	7.21062	9.24371	10.4957	6.21463	7.3182	8.88478	5.83722	7.11215	8.26846	0.939271	0.912977	0.972736	-0.00728	negligible	0.971844	0.509583	0.84321	-0.0325	negligible	0.930632	0.432557	0.883666	-0.0478	negligible
TG	TG(55:6)	1.65498	2.14615	2.35513	1.43046	2.16336	2.51035	1.55948	1.97221	2.28714	1.43521	1.91563	2.18269	0.920316	0.0218533	0.427944	-0.153	small	0.971308	0.860748	0.953852	-0.00862	negligible	0.954332	0.510175	0.900489	0.0401	negligible
TG	TG(55:7)	1.16732	1.80245	2.10893	1.11816	1.87479	2.079	1.23983	1.75114	2.07631	1.1923	1.81057	1.99602	0.961665	0.736795	0.884758	-0.0224	negligible	1.03393	0.604464	0.868176	0.0255	negligible	0.961331	0.965809	0.99682	-0.00261	negligible
TG	TG(56:6)	9.70837	11.3648	11.2535	9.38122	10.6418	12.2041	9.53526	11.0337	11.4772	8.91332	10.3896	11.5836	0.934775	0.491014	0.73778	-0.046	negligible	0.941623	0.0914065	0.701005	-0.0833	negligible	1.00927	0.241442	0.721862	0.0712	negligible
TG	TG(56:7)	18.468	25.0825	27.1371	17.0735	24.7324	27.5544	16.7658	22.7505	25.2123	15.9699	21.7835	24.9344	0.95253	0.292036	0.604193	-0.0702	negligible	0.957496	0.64606	0.901408	-0.0226	negligible	0.988977	0.731071	0.972343	0.0209	negligible
TG	TG(56:8)	10.2218	16.1568	17.4566	8.5989	15.7654	15.6227	8.32385	14.2602	14.9537	7.19385	12.4624	12.9293	0.864246	0.217555	0.525051	-0.0822	negligible	0.87393	0.960403	0.977077	-0.00244	negligible	0.864622	0.28179	0.783135	-0.0657	negligible
TG	TG(56:9)	2.16357	2.81115	3.22559	1.98274	2.68268	2.69652	1.95528	2.40203	2.75388	1.49455	2.26211	2.32968	0.764366	0.0904795	0.431869	-0.113	small	0.94175	0.744409	0.914154	-0.0161	negligible	0.845962	0.153125	0.640936	-0.087	negligible
Total	Acylcarnitines	101.642	106.316	108.842	103.517	103.736	113.585	100.873	105.024	108.533	104.49	101.322	113.222	1.03586	0.325333	0.620616	0.0657	negligible	0.964752	0.294076	0.735892	-0.0517	negligible	1.0432	0.10753	0.627407	0.098	negligible
Total	Ceramides	6.75364	7.78222	8.09276	6.45836	7.24362	8.12532	6.58697	7.62501	8.02646	6.26748	7.02782	8.02186	0.951497	0.157819	0.462409	-0.0942	negligible	0.921679	0.00860923	0.519277	-0.13	small	0.999427	0.701965	0.956631	0.0233	negligible
Total	Cholesteryl_Esters	9479.59	10613	11332.1	9084.35	10525.4	11285.5	9222.69	10443.2	11131.7	8734.14	10252.2	11101.2	0.947028	0.17551	0.489852	-0.0902	negligible	0.981707	0.625992	0.885112	-0.024	negligible	0.99726	0.866926	0.976959	-0.0102	negligible
Total	Diglicerides	102.959	122.044	132.043	95.3566	115.348	137.038	92.6214	115.576	131.735	93.2119	111.014	139.031	1.00638	0.481975	0.731702	-0.047	negligible	0.960528	0.114762	0.701005	-0.0778	negligible	1.05538	0.245854	0.727629	0.0706	negligible
Total	Lipids	13786.3	15499.9	16495	13170.7	15262.9	16618.9	13536	15225.4	16352.6	12783.5	14951.8	16509	0.944405	0.102453	0.441452	-0.109	small	0.982027	0.397277	0.781223	-0.0417	negligible	1.00957	0.699655	0.956631	0.0235	negligible
Total	Lysophosphatidylcholines	287.737	308.588	306.178	293.913	304.509	294.551	278.639	304.025	289.774	291.898	294.3	276.162	1.04758	0.426079	0.697437	0.0532	negligible	0.968011	0.440101	0.805396	-0.038	negligible	0.953025	0.0918398	0.627407	-0.103	small
Total	Phosphatidylcholines	2038.48	2241.75	2327.03	1951.19	2226.81	2357.07	2008.39	2241.26	2290.14	1965.98	2183.92	2358.85	0.978884	0.0916634	0.431869	-0.113	small	0.974418	0.565233	0.853507	-0.0283	negligible	1.03	0.405643	0.854489	0.0506	negligible
Total	Sphingomyelins	461.617	524.764	584.38	439.646	528.162	580.62	447.038	521.899	572.531	430.166	517.896	585.001	0.962257	0.184891	0.489852	-0.0889	negligible	0.992329	0.907776	0.955393	-0.00571	negligible	1.02178	0.78922	0.972343	-0.0162	negligible
Total	Triglicerides	1307.55	1575.67	1696.35	1196.3	1451.63	1842.45	1157.2	1427.61	1593.31	1100.49	1343.25	1757.45	0.950996	0.147757	0.449382	-0.0969	negligible	0.940911	0.125409	0.701005	-0.0754	negligible	1.10302	0.0619596	0.589747	0.114	small

## Sheet: Table S4
Table S4. Levels of serum metabolites: differences between women who were diagnosed with breast cancer (BC) during different times of follow-up (<5 years; 5-10 years; 10-15 years) and corresponding controls (Ctr).
Type	Metabolites	Concentration [µM] - mean value						Concentration [µM] - median value						diagnosis <5 years after recrutation					diagnosis 5-10 years after recrutation					diagnosis 10-15 years after recrutation
		<5 years BC	<5 years Ctr	5-10 years BC	5-10 years Ctr	10-15 years BC	10-15 years Ctr	<5 years BC	<5 years Ctr	5-10 years BC	5-10 years Ctr	10-15 years BC	10-15 years Ctr	BC/Ctr [FC median]	p-value	FDR	effect size	effect size (interpretation)	BC/Ctr [FC median]	p-value	FDR	effect size	effect size (interpretation)	BC/Ctr [FC median]	p-value	FDR	effect size	effect size (interpretation)
AC	AC(0:0)	41.3468	40.4864	39.6928	40.0673	40.4671	40.0199	41.3751	39.7534	39.7782	39.992	40.5511	39.2313	1.04079	0.292631	0.945047	0.0604	negligible	0.994655	0.665058	0.982314	-0.0249	negligible	1.03364	0.667933	0.987317	0.0247	negligible
AC	AC(2:0)	8.61811	7.96376	8.07839	8.07868	7.51029	7.61714	7.60698	7.49297	7.49544	7.59895	7.16797	7.07773	1.01522	0.337662	0.945047	0.0552	negligible	0.986379	0.921785	0.986823	-0.00565	negligible	1.01275	0.800745	0.987317	0.0145	negligible
AC	AC(3:0)	55.8278	53.7222	55.8086	56.7734	55.619	55.9543	57.6248	53.5921	57.0895	57.3154	55.1214	55.1842	1.07525	0.384031	0.945047	0.0501	negligible	0.996059	0.677551	0.982314	-0.0239	negligible	0.998861	0.856198	0.987317	-0.0104	negligible
AC	AC(3:0-DC)	0.00737304	0.00748184	0.00762641	0.00769294	0.00700765	0.00749912	0.00681366	0.00685926	0.00709759	0.00708834	0.0066339	0.00710438	0.993352	0.712602	0.95339	-0.0212	negligible	1.0013	0.8915	0.986823	0.00783	negligible	0.933775	0.0643523	0.987317	-0.106	small
AC	AC(3:0-OH)	0.0521737	0.0522869	0.0504724	0.0534864	0.0498065	0.0522018	0.0526571	0.054054	0.0515753	0.0534586	0.0511043	0.0518298	0.974159	0.458487	0.945047	-0.0426	negligible	0.964772	0.0424617	0.960786	-0.117	small	0.986002	0.181637	0.987317	-0.0771	negligible
AC	AC(3:1)	0.0168843	0.0170941	0.0169458	0.0186806	0.0163913	0.0186932	0.0142093	0.0150145	0.0136811	0.0147979	0.0143399	0.0150219	0.946373	0.722452	0.955345	-0.0204	negligible	0.924531	0.0413998	0.960786	-0.117	small	0.954597	0.101519	0.987317	-0.0944	negligible
AC	AC(4:0)	0.167952	0.161971	0.141522	0.141157	0.150239	0.150062	0.122434	0.11975	0.10696	0.105001	0.126355	0.113701	1.02241	0.289019	0.945047	0.061	negligible	1.01866	0.855164	0.982314	0.0105	negligible	1.11129	0.957432	0.989404	-0.00307	negligible
AC	AC(4:1)	0.0219452	0.0220521	0.0219567	0.0243625	0.0229266	0.0237374	0.019249	0.0203736	0.0214923	0.0236154	0.0228194	0.0212313	0.944802	0.516285	0.945047	-0.0373	negligible	0.910096	0.118502	0.960786	-0.0898	negligible	1.0748	0.708676	0.987317	0.0215	negligible
AC	AC(5:0)	0.295607	0.286933	0.237354	0.297855	0.267026	0.243847	0.255469	0.224009	0.222749	0.230111	0.228074	0.219965	1.14044	0.023521	0.945047	0.13	small	0.968005	0.464101	0.982314	-0.0421	negligible	1.03686	0.284251	0.987317	0.0616	negligible
AC	AC(5:0-DC)	0.22073	0.224078	0.217627	0.232572	0.218717	0.221518	0.213675	0.216322	0.218288	0.222679	0.208106	0.212067	0.987763	0.448959	0.945047	-0.0436	negligible	0.980283	0.145124	0.960786	-0.084	negligible	0.981324	0.384031	0.987317	-0.0501	negligible
AC	AC(5:0-OH)	0.0112918	0.0112629	0.011303	0.0119821	0.0107435	0.0114074	0.010677	0.0113549	0.0109158	0.0124449	0.0101929	0.010839	0.940296	0.755272	0.965986	-0.018	negligible	0.877136	0.164598	0.960786	-0.08	negligible	0.940391	0.135205	0.987317	-0.0857	negligible
AC	AC(5:1)	0.0308655	0.0294051	0.027827	0.0297998	0.0287175	0.0290058	0.027384	0.0281302	0.0253908	0.0274394	0.0265046	0.0263309	0.973476	0.53433	0.945047	0.0357	negligible	0.925342	0.137982	0.960786	-0.0852	negligible	1.0066	0.736317	0.987317	0.0194	negligible
AC	AC(6:0)	0.0605481	0.05997	0.0533033	0.0570812	0.0522622	0.0522381	0.0512715	0.0528451	0.0479061	0.051754	0.0489623	0.0492175	0.970222	0.805841	0.968145	-0.0142	negligible	0.925651	0.155203	0.960786	-0.0817	negligible	0.994813	0.826311	0.987317	-0.0126	negligible
AC	AC(7:0)	0.0391744	0.0391977	0.0358659	0.0476566	0.0364004	0.0371272	0.0295632	0.0277982	0.0267655	0.0320176	0.0236579	0.0240405	1.06349	0.685283	0.947113	0.0233	negligible	0.835962	0.327143	0.966527	-0.0564	negligible	0.984087	0.790575	0.987317	-0.0153	negligible
AC	AC(8:0)	0.137087	0.135388	0.123255	0.123476	0.116425	0.113073	0.109324	0.113398	0.105495	0.106073	0.103336	0.102909	0.964074	0.909237	0.971533	-0.00656	negligible	0.994557	0.649809	0.982314	-0.0261	negligible	1.00414	0.698895	0.987317	0.0223	negligible
AC	AC(8:1)	0.173918	0.178145	0.162234	0.175342	0.167378	0.169976	0.154533	0.15729	0.139642	0.156164	0.147834	0.1529	0.982473	0.447382	0.945047	-0.0437	negligible	0.894206	0.163007	0.960786	-0.0806	negligible	0.966868	0.810947	0.987317	0.0138	negligible
AC	AC(10:0)	0.198895	0.194122	0.176547	0.181429	0.166089	0.160743	0.137809	0.150682	0.136731	0.148952	0.130408	0.13015	0.914569	0.765313	0.966538	-0.0172	negligible	0.917957	0.250187	0.960786	-0.0662	negligible	1.00199	0.789561	0.987317	0.0154	negligible
AC	AC(10:1)	0.0665199	0.0721984	0.0616249	0.0692074	0.0618562	0.0641495	0.0558963	0.0602406	0.0547986	0.0585279	0.0525252	0.0569129	0.927884	0.0963983	0.945047	-0.0955	negligible	0.936282	0.294447	0.966527	-0.0604	negligible	0.922905	0.915508	0.987317	-0.0061	negligible
AC	AC(10:2)	0.0241925	0.0246686	0.0208235	0.0257998	0.0228196	0.0227263	0.0200152	0.0207904	0.018641	0.0215081	0.0199479	0.0195998	0.962717	0.851028	0.968145	0.0108	negligible	0.866695	0.0281616	0.960786	-0.127	small	1.01776	0.991062	0.991062	0.000644	negligible
AC	AC(10:3)	0.0580632	0.0610943	0.054035	0.0603725	0.0574513	0.0575038	0.0523936	0.0553821	0.0486784	0.0535462	0.0519821	0.050014	0.946039	0.393459	0.945047	-0.0491	negligible	0.909091	0.24002	0.960786	-0.0673	negligible	1.03935	0.847931	0.987317	0.011	negligible
AC	AC(12:0)	0.0733442	0.0706595	0.0616541	0.0647513	0.0614915	0.0586935	0.0599017	0.0600853	0.0532038	0.0558174	0.0544174	0.0513314	0.996944	0.957432	0.974054	-0.00307	negligible	0.953175	0.328447	0.966527	-0.0562	negligible	1.06012	0.270839	0.987317	0.0633	negligible
AC	AC(12:1)	0.0817788	0.0788157	0.0749629	0.0777526	0.0690498	0.0684418	0.0686073	0.0696757	0.0648949	0.067963	0.0614545	0.0605149	0.984667	0.886294	0.971533	-0.00823	negligible	0.954856	0.548294	0.982314	-0.0345	negligible	1.01553	0.904015	0.987317	0.00696	negligible
AC	AC(13:0)	0.184739	0.212911	0.165077	0.18276	0.177735	0.170458	0.159097	0.167253	0.139151	0.149796	0.151934	0.13903	0.951237	0.338327	0.945047	-0.0551	negligible	0.928935	0.228617	0.960786	-0.0691	negligible	1.09282	0.223563	0.987317	0.0702	negligible
AC	AC(14:0)	0.0368281	0.0368351	0.0318737	0.0338409	0.0318676	0.0317728	0.0323655	0.0325352	0.0299191	0.0306558	0.0293786	0.0296045	0.994783	0.64886	0.94679	-0.0262	negligible	0.975968	0.374032	0.982314	-0.0512	negligible	0.992371	0.726405	0.987317	0.0201	negligible
AC	AC(14:0-OH)	0.00789284	0.00764796	0.00647275	0.00682072	0.00670103	0.00697527	0.00661001	0.00815534	0.00196923	0.00515841	0.00364977	0.00525412	0.810513	0.703779	0.952908	0.0219	negligible	0.381751	0.737313	0.982314	-0.0193	negligible	0.69465	0.631889	0.987317	-0.0276	negligible
AC	AC(14:1)	0.0920944	0.092276	0.0850356	0.0880253	0.080123	0.0794234	0.0814124	0.0882358	0.079526	0.0790358	0.0745025	0.0713062	0.922668	0.581254	0.945047	-0.0318	negligible	1.0062	0.677551	0.982314	-0.0239	negligible	1.04483	0.547417	0.987317	0.0346	negligible
AC	AC(14:2)	0.0216728	0.0239064	0.0200395	0.0227244	0.0183496	0.018511	0.0146262	0.0193761	0.0135544	0.0122637	0.010078	0.00992245	0.754856	0.261769	0.945047	-0.0644	negligible	1.10525	0.452916	0.982314	-0.0432	negligible	1.01567	0.959532	0.989404	0.00292	negligible
AC	AC(16:0)	0.0990893	0.0993713	0.0943493	0.0960452	0.0929492	0.0907732	0.0955708	0.0959091	0.0913046	0.091484	0.0911339	0.0903229	0.996473	0.763302	0.966538	-0.0173	negligible	0.998039	0.493555	0.982314	-0.0394	negligible	1.00898	0.491063	0.987317	0.0396	negligible
AC	AC(16:1)	0.0274725	0.0278378	0.0249044	0.025205	0.0226934	0.0218978	0.0248333	0.0247141	0.0220619	0.0227156	0.0210717	0.0198259	1.00482	0.436428	0.945047	-0.0448	negligible	0.971224	0.525699	0.982314	-0.0365	negligible	1.06283	0.385471	0.987317	0.0499	negligible
AC	AC(18:0)	0.0466128	0.0490705	0.0438262	0.0463977	0.0441363	0.0435213	0.0429289	0.0446105	0.0402995	0.0430373	0.0424032	0.041941	0.962305	0.213694	0.945047	-0.0714	negligible	0.936386	0.241605	0.960786	-0.0673	negligible	1.01102	0.884212	0.987317	0.0084	negligible
AC	AC(18:1)	0.126698	0.128105	0.124931	0.12632	0.118845	0.119	0.121684	0.121905	0.116059	0.11917	0.115738	0.109801	0.998192	0.654559	0.94679	-0.0257	negligible	0.973895	0.534333	0.982314	-0.0357	negligible	1.05407	0.823232	0.987317	0.0128	negligible
AC	AC(18:2)	0.0568517	0.0592007	0.0589086	0.0616747	0.0557681	0.0568155	0.055417	0.0589922	0.0558594	0.0573315	0.0544716	0.0561719	0.939394	0.185548	0.945047	-0.076	negligible	0.974323	0.331719	0.966527	-0.0559	negligible	0.969731	0.809925	0.987317	-0.0139	negligible
AA	Ala	402.928	418.567	412.106	411.208	401.554	406.931	393.81	404.447	400.876	408.042	396.37	396.762	0.973698	0.238968	0.945047	-0.0679	negligible	0.982438	0.939593	0.990291	-0.00436	negligible	0.999013	0.567781	0.987317	-0.0329	negligible
AA	Arg	154.482	152.041	153.396	161.626	155.762	160.358	145.118	143.071	152.138	158.85	145.427	154.355	1.0143	0.939593	0.971533	-0.00436	negligible	0.957749	0.335012	0.966527	-0.0555	negligible	0.942162	0.229637	0.987317	-0.0691	negligible
AA	Asn	52.8399	54.053	54.3186	55.1819	55.1313	53.9184	50.5114	52.1534	52.6615	53.3361	54.8925	53.3855	0.968516	0.200415	0.945047	-0.0737	negligible	0.987353	0.677551	0.982314	-0.0239	negligible	1.02823	0.452917	0.987317	0.0432	negligible
AA	Asp	44.0975	43.989	44.4269	43.5208	43.0462	42.1892	43.0781	41.8263	43.3163	41.9889	42.8849	40.4812	1.02993	0.717522	0.955345	0.0208	negligible	1.03161	0.205559	0.960786	0.0731	negligible	1.05938	0.173588	0.987317	0.0783	negligible
AA	Cit	32.045	33.3884	30.8737	32.0974	28.9687	29.7369	31.4939	32.8151	29.5332	30.0168	27.5673	28.4262	0.959737	0.269694	0.945047	-0.0633	negligible	0.983888	0.218589	0.960786	-0.0708	negligible	0.969783	0.340993	0.987317	-0.0548	negligible
AA	Gln	635.382	651.388	633.677	651.22	645.169	653.178	643.198	658.709	645.619	653.864	647.35	653.999	0.976453	0.131123	0.945047	-0.0869	negligible	0.98739	0.223563	0.960786	-0.0702	negligible	0.989833	0.379726	0.987317	-0.0505	negligible
AA	Glu	119.064	116.269	118.734	115.439	115.242	110.264	112.584	108.31	110.986	106.138	104.796	99.5458	1.03946	0.308004	0.945047	0.0587	negligible	1.04568	0.175681	0.960786	0.0777	negligible	1.05274	0.0998799	0.987317	0.0949	negligible
AA	Gly	339.299	347.182	336.529	358.706	343.325	355.089	321.946	341.039	328.166	340.891	329.879	345.543	0.944014	0.15141	0.945047	-0.0823	negligible	0.962671	0.0284475	0.960786	-0.126	small	0.95467	0.323902	0.987317	-0.0567	negligible
AA	His	94.7503	95.5402	96.8494	98.2997	97.4542	96.9847	93.4213	95.2155	97.2482	96.9026	93.6899	94.2832	0.981156	0.507804	0.945047	-0.0381	negligible	1.00357	0.545663	0.982314	-0.0348	negligible	0.993707	0.772363	0.987317	-0.0166	negligible
AA	Lys	168.19	167.841	168.921	168.359	168.318	167.832	160.812	166.915	167.295	166.202	163.261	162.157	0.963438	0.301175	0.945047	-0.0593	negligible	1.00657	0.959532	0.991024	-0.00292	negligible	1.0068	0.809925	0.987317	-0.0139	negligible
AA	Met	24.3981	24.6957	23.9399	24.4362	24.7579	24.0712	22.458	23.7697	22.7818	23.6494	23.7836	23.0564	0.944817	0.273717	0.945047	-0.0627	negligible	0.963316	0.411231	0.982314	-0.0473	negligible	1.03154	0.624409	0.987317	0.0282	negligible
AA	Orn	89.1282	90.3286	88.256	91.4408	88.6125	88.3966	87.5662	87.3229	86.9067	89.1925	86.9797	84.6849	1.00279	0.668892	0.94679	-0.0246	negligible	0.974372	0.210317	0.960786	-0.0719	negligible	1.0271	0.818108	0.987317	0.0132	negligible
AA	Phe	109.328	109.128	107.714	110.173	110.653	107.081	107.895	107.417	106.127	107.698	108.143	102.878	1.00446	0.939593	0.971533	0.00436	negligible	0.985409	0.511188	0.982314	-0.0378	negligible	1.05117	0.15141	0.987317	0.0823	negligible
AA	Pro	220.35	216.049	209.712	218.264	214.657	213.925	203.354	205.945	200.621	210.622	201.938	205.124	0.98742	0.832475	0.968145	0.0122	negligible	0.952519	0.177792	0.960786	-0.0777	negligible	0.984466	0.822207	0.987317	-0.0129	negligible
AA	Ser	172.575	171.67	174.85	180.596	178.347	178.853	167.72	171.957	171.594	176.929	176.148	174.054	0.975359	0.711621	0.95339	-0.0213	negligible	0.969848	0.146951	0.960786	-0.0834	negligible	1.01203	0.939593	0.989404	-0.00436	negligible
AA	Thr	127.451	124.887	129.498	133.053	128.072	131.832	124.584	121.895	126.544	127.704	121.851	126.669	1.02206	0.553576	0.945047	0.0341	negligible	0.990916	0.516286	0.982314	-0.0373	negligible	0.961967	0.320038	0.987317	-0.0572	negligible
AA	Trp	63.9861	64.6284	62.9983	65.2849	66.7983	65.6643	61.7628	63.6584	61.5533	66.414	65.6055	63.721	0.970223	0.245871	0.945047	-0.0668	negligible	0.926812	0.0839048	0.960786	-0.0996	small	1.02957	0.516286	0.987317	0.0373	negligible
AA	Tyr	77.7766	77.6622	71.4736	77.2382	77.5782	75.0375	73.9442	76.6872	67.6871	75.9665	73.4387	71.3802	0.96423	0.923878	0.971533	-0.0055	negligible	0.891013	0.010268	0.960786	-0.148	small	1.02884	0.376873	0.987317	0.0509	negligible
AA	Val	235.968	230.836	223.611	227.96	233.599	227.37	224.973	226.833	215.617	225.74	223.053	221.786	0.9918	0.582157	0.945047	0.0316	negligible	0.955154	0.258423	0.960786	-0.065	negligible	1.00571	0.373325	0.987317	0.0512	negligible
AA	xLeu	226.973	217.194	218.609	223.229	225.583	215.248	206.518	208.356	207.379	216.819	209.994	210.805	0.991182	0.295055	0.945047	0.0604	negligible	0.956465	0.254008	0.960786	-0.0656	negligible	0.996153	0.493555	0.987317	0.0394	negligible
BA	ADMA	0.497413	0.498479	0.491238	0.491908	0.486307	0.481951	0.488452	0.498066	0.499759	0.490446	0.479775	0.484886	0.980697	0.528283	0.945047	-0.0363	negligible	1.01899	0.871742	0.982386	0.00926	negligible	0.989459	0.943788	0.989404	0.00406	negligible
BA	Creatinine	65.9796	65.7409	65.4559	63.8908	63.975	64.0714	63.8361	62.8431	64.5913	63.2259	62.4206	63.5898	1.0158	0.905059	0.971533	0.00685	negligible	1.0216	0.604036	0.982314	0.0299	negligible	0.981614	0.75728	0.987317	-0.0178	negligible
BA	Kynurenine	2.02878	2.04383	1.96594	2.02198	1.98984	1.9847	1.88423	1.98973	1.89206	1.9304	1.87447	1.83432	0.946975	0.441104	0.945047	-0.0443	negligible	0.980138	0.49856	0.982314	-0.039	negligible	1.02189	0.959532	0.989404	-0.00292	negligible
BA	Met-SO	2.37318	1.6514	2.04516	2.39563	2.38527	2.35192	1.36517	1.37666	1.42193	1.44559	1.50004	1.34661	0.991652	0.824258	0.968145	0.0128	negligible	0.983634	0.481983	0.982314	-0.0405	negligible	1.11394	0.147688	0.987317	0.0834	negligible
BA	Putrescine	0.112042	0.10776	0.103797	0.111349	0.104905	0.100938	0.107882	0.103305	0.0834089	0.103685	0.0946943	0.0795224	1.04431	0.875895	0.971533	0.00898	negligible	0.804448	0.957432	0.991024	-0.00307	negligible	1.19079	0.174842	0.987317	0.0783	negligible
BA	Sarcosine	1.36562	1.3629	1.18416	1.23981	1.31034	1.36044	1.30304	1.31052	1.16579	1.2179	1.28147	1.28716	0.994292	0.83968	0.968145	-0.0116	negligible	0.95721	0.847931	0.982314	-0.011	negligible	0.995579	0.731357	0.987317	0.0197	negligible
BA	SDMA	0.486203	0.49467	0.493761	0.480447	0.477237	0.464498	0.471317	0.473269	0.468164	0.464505	0.467885	0.464997	0.995875	0.397123	0.945047	-0.0487	negligible	1.00788	0.705737	0.982314	0.0218	negligible	1.00621	0.214668	0.987317	0.0714	negligible
BA	Serotonin	0.566454	0.597115	0.599711	0.627342	0.645437	0.670813	0.512034	0.531492	0.577554	0.59981	0.582063	0.647973	0.963391	0.54042	0.945047	-0.0352	negligible	0.962894	0.483628	0.982314	-0.0403	negligible	0.898283	0.296273	0.987317	-0.0598	negligible
BA	t4-OH-Pro	12.3124	10.8209	10.9585	11.2677	11.4417	10.6702	10.016	9.71661	9.74208	9.62502	9.70611	9.18141	1.03082	0.350431	0.945047	0.0537	negligible	1.01216	0.741293	0.982314	-0.019	negligible	1.05715	0.886294	0.987317	0.00823	negligible
BA	Taurine	134.662	131.004	134.458	131.887	135.436	130.155	133.12	131.751	134.902	134.634	134.814	129.347	1.01039	0.231688	0.945047	0.0691	negligible	1.00199	0.47707	0.982314	0.0409	negligible	1.04227	0.0469465	0.987317	0.115	small
CE	CE(16:0)	249.501	253.967	260.243	255.786	246.787	237.905	235.531	253.499	261.252	252.382	234.713	231.517	0.929119	0.408984	0.945047	-0.0475	negligible	1.03514	0.620683	0.982314	0.0285	negligible	1.0138	0.660278	0.987317	0.0253	negligible
CE	CE(16:1)	278.316	277.399	274.922	259.208	253.354	250.648	258.396	257.715	247.827	244.288	234.5	246.409	1.00264	0.887335	0.971533	0.00817	negligible	1.01449	0.685284	0.982314	0.0233	negligible	0.951672	0.894627	0.987317	-0.0076	negligible
CE	CE(17:0)	10.9906	9.98881	10.7823	10.5846	10.0848	10.3563	9.46586	8.78016	10.118	9.13329	8.70283	9.02958	1.0781	0.0694548	0.945047	0.105	small	1.10782	0.501072	0.982314	0.0387	negligible	0.963813	0.925972	0.989404	-0.00535	negligible
CE	CE(17:1)	27.3774	27.2131	26.501	26.6815	24.6811	25.1044	24.982	25.7913	24.886	24.5675	23.5019	24.7031	0.968623	0.849996	0.968145	0.0109	negligible	1.01296	0.853096	0.982314	-0.0106	negligible	0.951374	0.691105	0.987317	-0.0228	negligible
CE	CE(17:2)	3.79599	4.15631	3.9743	4.11696	3.65919	3.82767	3.88712	4.10411	3.95404	4.1443	3.92075	3.97025	0.947128	0.111816	0.945047	-0.0915	negligible	0.954092	0.529145	0.982314	-0.0362	negligible	0.987532	0.594875	0.987317	-0.0306	negligible
CE	CE(18:1)	809.219	723.511	705.967	693.682	716.73	667.052	717.404	649.906	635.998	720.224	675.162	615.067	1.10386	0.264581	0.945047	0.0644	negligible	0.883057	0.729375	0.982314	-0.0199	negligible	1.09771	0.510341	0.987317	0.0379	negligible
CE	CE(18:2)	6898.44	7113.73	7009.05	7092.55	6702.59	7030.2	6619.1	7020.3	6896.54	6907.41	6685.78	6821.17	0.942852	0.274875	0.945047	-0.0627	negligible	0.998425	0.812992	0.982314	-0.0136	negligible	0.980152	0.123882	0.987317	-0.0886	negligible
CE	CE(18:3)	277.573	286.556	271.652	270.287	258.304	274.532	266.337	280.897	255.016	261.283	250.424	268.907	0.948166	0.254557	0.945047	-0.0656	negligible	0.976015	0.842772	0.982314	-0.0114	negligible	0.931265	0.179922	0.987317	-0.0771	negligible
CE	CE(19:2)	7.72731	9.73743	8.69816	9.11191	8.12411	9.47128	6.66371	8.14152	6.94607	8.45692	7.05293	7.98854	0.818484	0.00126274	0.369983	-0.185	small	0.821347	0.307379	0.966527	-0.0587	negligible	0.88288	0.0777236	0.987317	-0.101	small
CE	CE(19:3)	3.75374	4.45015	4.1509	4.33426	3.94574	4.41626	3.13681	4.15872	3.66144	3.74073	3.69407	3.57518	0.754273	0.154822	0.945047	-0.0817	negligible	0.978803	0.906103	0.986823	-0.00679	negligible	1.03326	0.478705	0.987317	-0.0407	negligible
CE	CE(20:4)	1111.66	1128.35	1136.78	1072.79	1059.44	1070.16	1037.4	1084.26	1073.67	1037.8	1039.14	1041.65	0.956782	0.724429	0.955345	-0.0203	negligible	1.03456	0.252912	0.960786	0.0656	negligible	0.997593	0.707697	0.987317	-0.0216	negligible
CE	CE(20:5)	517.417	506.419	509.063	516.734	474.583	475.21	435.587	397.851	365.736	380.184	342.063	364.185	1.09485	0.325197	0.945047	0.0566	negligible	0.961995	0.622545	0.982314	-0.0283	negligible	0.939257	0.79769	0.987317	-0.0147	negligible
CE	CE(22:5)	25.6989	27.6736	28.0617	27.8908	28.9276	26.678	27.6829	27.5184	28.8634	26.9579	29.5127	27.6816	1.00598	0.364198	0.945047	-0.0522	negligible	1.07069	0.662188	0.982314	0.0251	negligible	1.06615	0.154821	0.987317	0.0817	negligible
CE	CE(22:6)	314.153	331.616	314.784	306.731	295.481	300.328	308.447	307.646	286.966	303.012	270.197	274.549	1.0026	0.689162	0.947134	-0.023	negligible	0.947045	0.929113	0.989928	-0.00512	negligible	0.984149	0.7764	0.987317	-0.0163	negligible
DG	DG(32:1)	6.70996	6.32608	5.94311	6.16729	5.92194	6.2077	5.68238	5.53311	5.16168	5.44128	5.47515	5.43197	1.02698	0.414992	0.945047	0.0469	negligible	0.948615	0.624409	0.982314	-0.0282	negligible	1.00795	0.645074	0.987317	-0.0265	negligible
DG	DG(32:2)	2.92634	2.87031	2.62661	2.83007	2.62733	2.82671	2.46014	2.48725	2.15956	2.40045	2.17883	2.44473	0.989102	0.798708	0.968145	0.0147	negligible	0.89965	0.349751	0.966766	-0.0538	negligible	0.891232	0.311141	0.987317	-0.0581	negligible
DG	DG(34:1)	22.8041	22.0599	21.5918	22.0297	21.5943	21.873	20.7079	19.3879	18.6167	18.2779	20.6073	20.8174	1.06808	0.411231	0.945047	0.0473	negligible	1.01853	0.667933	0.982314	0.0247	negligible	0.989905	0.898798	0.987317	0.00731	negligible
DG	DG(34:3)	5.12897	5.18075	4.84727	5.17187	4.71619	5.29837	4.90378	4.92087	4.66592	4.60866	4.32103	5.12677	0.996527	0.907148	0.971533	-0.00673	negligible	1.01243	0.563323	0.982314	-0.0333	negligible	0.842835	0.0656964	0.987317	-0.106	small
DG	DG(36:2)	16.0211	16.1025	15.1776	15.7659	15.437	15.5539	15.3946	15.0276	13.7949	13.6593	14.3985	15.2723	1.02442	0.750272	0.964166	0.0183	negligible	1.00992	0.858268	0.982314	-0.0103	negligible	0.942789	0.730366	0.987317	-0.0199	negligible
DG	DG(36:3)	15.8575	17.0041	15.7362	16.3936	15.635	16.7741	15.7828	15.8258	15.0568	14.9259	14.3037	16.3587	0.997286	0.299944	0.945047	-0.0598	negligible	1.00877	0.733341	0.982314	-0.0196	negligible	0.874377	0.0917396	0.987317	-0.0972	negligible
DG	DG(36:4)	6.63574	7.25091	6.71306	7.25924	6.5881	7.41898	6.13783	6.72893	5.90792	6.18372	6.07913	6.66746	0.912154	0.145853	0.945047	-0.0834	negligible	0.9554	0.642239	0.982314	-0.0268	negligible	0.911761	0.057287	0.987317	-0.109	small
DG	DG(38:5)	1.43049	1.48678	1.34155	1.36843	1.30761	1.37004	1.31096	1.2703	1.16541	1.16291	1.11464	1.17363	1.03201	0.927019	0.971533	-0.00527	negligible	1.00215	0.739302	0.982314	-0.0192	negligible	0.949738	0.201343	0.987317	-0.0737	negligible
DG	DG(39:0)	4.92499	4.91198	4.59581	4.75716	4.44208	4.31107	3.97936	3.78844	3.23014	3.53161	3.1203	3.26293	1.0504	0.576746	0.945047	0.0321	negligible	0.914637	0.343673	0.966527	-0.0545	negligible	0.956288	0.972139	0.989404	0.00201	negligible
DG	DG(41:1)	3.54928	3.82664	3.49989	3.59187	3.366	3.325	3.36642	3.36647	3.35052	3.50321	3.00057	2.93611	0.999986	0.486099	0.945047	-0.0401	negligible	0.956413	0.671774	0.982314	-0.0244	negligible	1.02195	0.826311	0.987317	0.0126	negligible
DG	DG(42:0)	2.16257	2.07866	1.99836	2.17812	2.06061	2.0317	2.23663	2.05096	2.03584	2.12181	2.03616	2.01627	1.09053	0.309884	0.945047	0.0587	negligible	0.959479	0.0937874	0.960786	-0.0967	negligible	1.00986	0.897755	0.987317	0.00737	negligible
DG	DG(42:1)	8.40403	8.67884	8.38115	8.63191	8.21277	8.56893	8.06288	8.44885	8.20622	8.44715	8.10255	8.3771	0.954317	0.295664	0.945047	-0.0604	negligible	0.971478	0.248562	0.960786	-0.0662	negligible	0.967226	0.148427	0.987317	-0.0834	negligible
DG	DG(42:2)	2.65816	1.27037	2.22646	2.20088	2.33993	2.69085	1.01693	0.940881	0.964123	0.998194	0.912656	0.966833	1.08083	0.389091	0.945047	0.0495	negligible	0.965867	0.491893	0.982314	-0.0395	negligible	0.943965	0.583062	0.987317	-0.0316	negligible
DG	DG(44:3)	2.3545	2.33575	2.27304	2.4166	2.19909	2.2236	2.34694	2.24352	2.21631	2.2889	2.15709	2.26209	1.0461	0.499397	0.945047	0.0388	negligible	0.968285	0.736319	0.982314	-0.0194	negligible	0.953582	0.657416	0.987317	-0.0255	negligible
DG	DG-O(32:2)	2.76818	2.92444	2.61513	2.93137	2.62384	2.85723	2.59049	2.74606	2.38245	2.52003	2.22523	2.57413	0.943348	0.547417	0.945047	-0.0346	negligible	0.945407	0.256761	0.960786	-0.065	negligible	0.864459	0.0937875	0.987317	-0.0967	negligible
DG	DG-O(34:1)	11.2449	11.7006	10.6853	11.4992	11.1572	11.2602	10.6295	10.7843	9.9099	10.2755	10.1492	10.6225	0.985647	0.552694	0.945047	-0.0342	negligible	0.964421	0.417259	0.982314	-0.0467	negligible	0.955439	0.372618	0.987317	-0.0513	negligible
DG	DG-O(36:4)	4.89153	4.97812	4.7672	5.06125	4.88696	5.08262	4.6133	4.87158	4.70971	4.70377	4.72017	5.0129	0.946982	0.389817	0.945047	-0.0495	negligible	1.00126	0.100424	0.960786	-0.0944	negligible	0.941604	0.0779458	0.987317	-0.101	small
TG	TG(44:1)	6.18084	5.70527	4.57504	5.45205	4.95468	5.4272	3.71242	2.2627	1.9092	3.19112	2.49578	3.7531	1.6407	0.278951	0.945047	0.0621	negligible	0.598284	0.135899	0.960786	-0.0857	negligible	0.664992	0.463297	0.987317	-0.0422	negligible
TG	TG(44:2)	3.39545	3.17468	2.85126	3.14127	2.8606	3.08161	2.62207	2.35062	2.18595	2.44743	2.1215	2.46907	1.11548	0.265712	0.945047	0.0639	negligible	0.893159	0.0996086	0.960786	-0.0949	negligible	0.859228	0.208882	0.987317	-0.0725	negligible
TG	TG(46:2)	8.66506	9.28818	6.91597	7.92852	7.68778	8.49514	6.38999	7.42692	4.99714	6.37282	5.6474	6.75406	0.860382	0.418016	0.945047	-0.0466	negligible	0.784133	0.0738127	0.960786	-0.103	small	0.836148	0.303028	0.987317	-0.0593	negligible
TG	TG(48:1)	48.9254	46.5364	42.1509	41.6789	43.4751	43.4381	41.7125	40.7397	35.8695	37.8829	34.0884	35.1567	1.02388	0.524841	0.945047	0.0366	negligible	0.946852	0.858268	0.982314	-0.0103	negligible	0.969613	0.753273	0.987317	-0.0181	negligible
TG	TG(48:2)	38.9129	39.3047	34.4882	35.3161	34.8159	36.0569	32.8699	32.4637	30.1241	30.3697	28.3987	30.3631	1.01251	0.956382	0.974054	-0.00315	negligible	0.991913	0.666974	0.982314	-0.0247	negligible	0.935301	0.348395	0.987317	-0.054	negligible
TG	TG(48:3)	16.0212	15.8379	13.803	14.8298	13.2719	15.4775	15.552	14.6911	14.0654	15.0607	12.5886	16.5369	1.0586	0.64602	0.94679	0.0264	negligible	0.933908	0.587592	0.982314	-0.0312	negligible	0.761241	0.116036	0.987317	-0.0903	negligible
TG	TG(49:1)	9.57712	9.06004	8.60033	8.50724	8.51727	8.31884	8.24395	8.19997	7.85641	7.56225	7.26593	7.24386	1.00536	0.475438	0.945047	0.0411	negligible	1.0389	0.785505	0.982314	-0.0157	negligible	1.00305	0.817084	0.987317	0.0133	negligible
TG	TG(49:2)	7.80149	7.79483	7.02968	7.10277	6.82489	7.02422	6.76789	6.74203	6.07615	6.58108	6.00422	6.19484	1.00384	0.930161	0.971533	-0.00504	negligible	0.923275	0.610486	0.982314	-0.0293	negligible	0.96923	0.554459	0.987317	-0.034	negligible
TG	TG(50:1)	90.2936	87.5294	81.6584	78.111	84.1041	82.8695	78.8606	73.2129	66.123	69.1037	69.451	71.0511	1.07714	0.496054	0.945047	0.0392	negligible	0.956867	0.647913	0.982314	0.0263	negligible	0.977479	0.892542	0.987317	0.00777	negligible
TG	TG(50:2)	134.453	134.886	125.384	120.498	125.064	126.864	124.002	118.853	106.329	109.217	106.076	114.201	1.04332	0.834533	0.968145	0.012	negligible	0.973557	0.649809	0.982314	0.0261	negligible	0.928853	0.576746	0.987317	-0.0321	negligible
TG	TG(50:3)	75.8346	79.9387	71.8171	72.4097	70.6793	73.9819	72.4993	71.944	67.7033	64.613	60.072	69.9625	1.00772	0.491063	0.945047	-0.0396	negligible	1.04783	0.9176	0.986823	0.00593	negligible	0.858631	0.21176	0.987317	-0.0719	negligible
TG	TG(50:4)	26.1246	27.7036	25.3119	25.9515	24.4688	26.2755	23.9447	25.7736	23.0333	22.8024	21.7623	24.2758	0.929039	0.303647	0.945047	-0.0593	negligible	1.01012	0.841741	0.982314	-0.0115	negligible	0.896461	0.071296	0.987317	-0.104	small
TG	TG(51:1)	6.73067	6.1217	6.12726	5.37175	5.92964	5.83293	4.84095	5.03402	4.36965	4.30388	5.11765	4.87942	0.961647	0.427932	0.945047	0.0456	negligible	1.01528	0.262331	0.960786	0.0644	negligible	1.04882	0.868629	0.987317	0.00949	negligible
TG	TG(51:2)	16.1757	16.2625	15.0194	14.7094	14.6678	14.7032	14.4752	14.7706	13.5635	13.3472	13.3136	13.7162	0.979998	0.804822	0.968145	-0.0142	negligible	1.01621	0.922831	0.986823	0.00558	negligible	0.970645	0.875895	0.987317	-0.00898	negligible
TG	TG(51:3)	11.5374	11.9181	10.924	11.126	10.6909	11.064	10.6853	10.5924	10.158	10.3405	9.5771	10.3455	1.00877	0.502751	0.945047	-0.0386	negligible	0.982356	0.686253	0.982314	-0.0232	negligible	0.925726	0.365593	0.987317	-0.0521	negligible
TG	TG(51:4)	4.58067	4.87344	4.42137	4.63395	4.26592	4.53686	4.33497	4.55116	4.07464	4.18858	3.97358	4.24436	0.952497	0.250187	0.945047	-0.0662	negligible	0.972797	0.536938	0.982314	-0.0355	negligible	0.936202	0.257315	0.987317	-0.065	negligible
TG	TG(51:5)	1.42585	1.47757	1.42483	1.55153	1.28508	1.4871	1.41027	1.51907	1.42297	1.48973	1.33839	1.4154	0.928381	0.535201	0.945047	-0.0357	negligible	0.955192	0.346366	0.966527	-0.0542	negligible	0.945597	0.042463	0.987317	-0.117	small
TG	TG(52:2)	255.514	254.423	240.921	230.339	247.394	241.465	240.913	233.729	218.927	195.989	216.838	217.296	1.03074	0.729375	0.955345	0.0199	negligible	1.11704	0.575847	0.982314	0.0322	negligible	0.997889	0.889417	0.987317	0.008	negligible
TG	TG(52:3)	273.693	290.596	270.815	269.001	270.812	280.729	254.456	258.144	264.271	244.583	250.283	261.311	0.985712	0.449749	0.945047	-0.0435	negligible	1.0805	0.578547	0.982314	0.032	negligible	0.957799	0.283659	0.987317	-0.0616	negligible
TG	TG(52:4)	130.105	142.676	130.989	135.589	129.056	141.163	122.07	129.907	121.764	119.357	115.28	125.574	0.939669	0.143674	0.945047	-0.084	negligible	1.02016	0.960583	0.991024	-0.00284	negligible	0.918028	0.0761831	0.987317	-0.102	small
TG	TG(52:5)	34.6715	38.1691	34.0115	36.6435	33.416	37.2564	31.9438	36.6437	31.7513	31.4982	28.6842	33.7803	0.871742	0.121327	0.945047	-0.0892	negligible	1.00803	0.527421	0.982314	-0.0364	negligible	0.84914	0.0317482	0.987317	-0.124	small
TG	TG(52:6)	8.059	7.77475	7.43143	8.4669	7.36477	8.01739	6.87132	6.62882	5.82159	6.18332	5.6052	6.66733	1.03658	0.633767	0.94679	0.0274	negligible	0.941499	0.266278	0.963204	-0.0639	negligible	0.840696	0.110633	0.987317	-0.0921	negligible
TG	TG(52:7)	3.33971	3.30617	3.26428	3.41131	3.15999	3.25135	3.27486	3.27566	3.06261	3.24176	3.05497	3.20565	0.999756	0.744282	0.964166	-0.0188	negligible	0.944738	0.369798	0.982314	-0.0516	negligible	0.952993	0.226585	0.987317	-0.0696	negligible
TG	TG(53:3)	10.3966	11.1974	10.2349	10.2215	9.81319	10.4146	9.79516	10.3668	9.40411	9.17622	8.95615	9.94056	0.944859	0.130451	0.945047	-0.0869	negligible	1.02484	0.910282	0.986823	0.0065	negligible	0.900971	0.276617	0.987317	-0.0627	negligible
TG	TG(53:4)	6.11777	6.74057	6.12325	6.21967	5.96338	6.29888	5.58716	6.45198	5.76261	5.75885	5.36855	5.94699	0.865961	0.0178373	0.945047	-0.136	small	1.00065	0.769339	0.982314	0.0169	negligible	0.902734	0.194006	0.987317	-0.0748	negligible
TG	TG(53:5)	2.75855	2.98426	2.67207	2.97855	2.64185	2.77239	2.63785	2.74482	2.53057	2.55696	2.39621	2.53918	0.961028	0.15444	0.945047	-0.0817	negligible	0.989679	0.599447	0.982314	-0.0302	negligible	0.943694	0.240021	0.987317	-0.0673	negligible
TG	TG(53:6)	1.4077	1.48638	1.31402	1.37046	1.36702	1.44496	1.4925	1.65185	1.46766	1.40538	1.50946	1.57633	0.903528	0.432555	0.945047	-0.0452	negligible	1.04432	0.751272	0.982314	-0.0182	negligible	0.957581	0.330408	0.987317	-0.056	negligible
TG	TG(54:2)	2.67555	1.40304	4.76091	8.86851	1.98766	2.06213	0.626732	0.618565	0.645019	0.638269	0.671855	0.612781	1.0132	0.160243	0.945047	0.0806	negligible	1.01057	0.970038	0.994456	0.00216	negligible	1.0964	0.314935	0.987317	0.0575	negligible
TG	TG(54:3)	78.0855	84.3415	75.218	74.9651	77.452	78.4111	72.3865	74.2191	66.3854	67.2776	67.8449	71.8008	0.975308	0.355211	0.945047	-0.0532	negligible	0.986738	0.807883	0.982314	0.014	negligible	0.944905	0.656463	0.987317	-0.0256	negligible
TG	TG(54:4)	79.372	88.6795	79.7421	82.3241	80.1882	86.9973	73.0071	80.6719	70.8052	74.3049	72.8502	79.2546	0.904988	0.0542497	0.945047	-0.11	small	0.952901	0.824258	0.982314	-0.0128	negligible	0.919192	0.153298	0.987317	-0.0823	negligible
TG	TG(54:5)	55.4236	62.6497	56.6331	59.4105	55.6336	62.1772	52.024	57.8609	50.3739	51.3669	49.5722	53.4687	0.899122	0.0251025	0.945047	-0.129	small	0.980668	0.971089	0.994456	-0.00208	negligible	0.927127	0.109168	0.987317	-0.0921	negligible
TG	TG(54:6)	32.9857	36.1045	33.3893	35.6173	32.1776	35.7011	31.1196	32.5523	30.2349	30.6073	28.5888	31.7809	0.955986	0.230149	0.945047	-0.0691	negligible	0.98783	0.763302	0.982314	-0.0173	negligible	0.899558	0.0790642	0.987317	-0.101	small
TG	TG(54:7)	9.5624	10.352	9.53182	9.88341	8.24822	9.04399	7.35985	8.51587	7.53079	7.13545	6.53148	6.98302	0.864252	0.217604	0.945047	-0.0708	negligible	1.0554	0.659323	0.982314	0.0254	negligible	0.935336	0.512885	0.987317	-0.0376	negligible
TG	TG(55:6)	2.14148	2.21002	2.07878	2.06633	2.03644	1.98462	1.99125	2.00234	1.81673	1.90303	1.83893	1.89763	0.994459	0.705737	0.952908	-0.0218	negligible	0.954651	0.833504	0.982314	-0.0121	negligible	0.969066	0.585778	0.987317	-0.0314	negligible
TG	TG(55:7)	1.86758	1.75833	1.77481	1.75389	1.60334	1.69805	1.92757	1.76481	1.65851	1.55692	1.62163	1.72255	1.09222	0.496889	0.945047	0.0391	negligible	1.06525	0.516286	0.982314	0.0373	negligible	0.941409	0.388365	0.987317	-0.0497	negligible
TG	TG(56:6)	11.0743	11.1753	10.6083	10.349	10.7047	11.2419	10.794	11.0717	9.84458	10.1113	9.96032	10.8078	0.974917	0.664101	0.94679	-0.025	negligible	0.973617	0.828365	0.982314	0.0125	negligible	0.921588	0.196734	0.987317	-0.0742	negligible
TG	TG(56:7)	23.7852	24.9339	24.1523	23.8678	23.1019	23.3766	21.5825	21.95	21.1542	20.4572	19.4415	21.3369	0.983256	0.519699	0.945047	-0.0371	negligible	1.03407	0.660278	0.982314	0.0253	negligible	0.911168	0.472183	0.987317	-0.0414	negligible
TG	TG(56:8)	14.0727	14.7641	14.6138	15.7305	13.1665	14.7357	10.6985	12.7969	11.5318	12.2702	9.31667	12.4659	0.836018	0.871742	0.971533	-0.00926	negligible	0.939824	0.753273	0.982314	-0.0181	negligible	0.74737	0.135209	0.987317	-0.0857	negligible
TG	TG(56:9)	2.69907	2.82021	2.38119	3.04711	2.46098	2.45633	2.21368	2.43283	2.15564	2.42404	1.99133	2.21622	0.90992	0.369798	0.945047	-0.0516	negligible	0.889275	0.0971933	0.960786	-0.0955	negligible	0.898523	0.866555	0.987317	-0.00967	negligible
LPC	LPC(14:0)	1.33641	1.30448	1.2398	1.26156	1.27031	1.26019	1.3558	1.38643	1.25912	1.26547	1.23361	1.18299	0.977905	0.941691	0.971533	0.00421	negligible	0.994983	0.830419	0.982314	-0.0123	negligible	1.04279	0.802782	0.987317	0.0144	negligible
LPC	LPC(15:0)	0.952312	0.911488	0.916137	0.962556	0.915842	0.91257	0.91812	0.90879	0.880288	0.921592	0.868598	0.85469	1.01027	0.445022	0.945047	0.044	negligible	0.955181	0.26121	0.960786	-0.0644	negligible	1.01627	0.816061	0.987317	0.0134	negligible
LPC	LPC(16:0)	102.74	100.748	101.375	103.844	104.206	102.433	98.4098	99.2817	98.0297	98.7865	100.333	95.9227	0.991218	0.769339	0.967452	-0.0169	negligible	0.992339	0.488578	0.982314	-0.0399	negligible	1.04598	0.538677	0.987317	0.0354	negligible
LPC	LPC(16:1)	3.69457	3.70659	3.60126	3.65513	3.66267	3.64389	3.51832	3.60886	3.48524	3.45984	3.48157	3.49812	0.974913	0.405255	0.945047	-0.0479	negligible	1.00734	0.817084	0.982314	-0.0133	negligible	0.995271	0.913417	0.987317	-0.00627	negligible
LPC	LPC(17:0)	2.60184	2.54175	2.53288	2.67952	2.57584	2.53022	2.48069	2.55664	2.40039	2.54554	2.40039	2.43947	0.97029	0.862409	0.968145	-0.00996	negligible	0.942978	0.219577	0.960786	-0.0708	negligible	0.983982	0.902971	0.987317	0.00702	negligible
LPC	LPC(17:1)	0.521691	0.516738	0.500374	0.525614	0.509753	0.511899	0.495634	0.492552	0.478838	0.48608	0.480954	0.487515	1.00626	0.993165	0.995268	0.000493	negligible	0.9851	0.224065	0.960786	-0.0702	negligible	0.986543	0.972139	0.989404	0.00201	negligible
LPC	LPC(18:0)	69.4708	69.0636	67.0252	72.3491	70.78	71.3329	64.8837	67.9181	62.9855	67.49	68.4731	68.8333	0.955322	0.441104	0.945047	-0.0443	negligible	0.933258	0.0660839	0.960786	-0.106	small	0.994768	0.825284	0.987317	-0.0127	negligible
LPC	LPC(18:1)	40.4265	39.9996	39.311	41.1286	41.0583	41.3615	38.3063	38.6262	37.7617	39.1989	39.0007	40.0157	0.99172	0.901928	0.971533	-0.00708	negligible	0.963336	0.115121	0.960786	-0.0909	negligible	0.974637	0.789561	0.987317	-0.0154	negligible
LPC	LPC(18:2)	32.6195	32.9806	31.6771	34.6558	34.3616	35.0385	32.1301	30.5518	28.3603	34.7574	33.1369	31.8575	1.05166	0.791591	0.968145	0.0152	negligible	0.81595	0.0170275	0.960786	-0.138	small	1.04016	0.971089	0.989404	0.00208	negligible
LPC	LPC(20:0)	0.178183	0.165245	0.161459	0.181405	0.17777	0.181459	0.132371	0.143617	0.138916	0.165921	0.161419	0.154722	0.921697	0.964784	0.978138	0.00254	negligible	0.837244	0.165807	0.960786	-0.08	negligible	1.04328	0.732349	0.987317	-0.0197	negligible
LPC	LPC(20:1)	0.747473	0.742763	0.735976	0.768827	0.742609	0.740659	0.69634	0.711294	0.709577	0.727504	0.699555	0.706429	0.978977	0.941691	0.971533	-0.00421	negligible	0.975358	0.153678	0.960786	-0.0823	negligible	0.990269	0.665058	0.987317	0.0249	negligible
LPC	LPC(20:3)	17.365	16.3475	15.6174	17.5299	17.2484	17.2908	16.0999	15.2502	14.634	15.7192	15.4815	15.8951	1.05572	0.472183	0.945047	0.0414	negligible	0.930959	0.084378	0.960786	-0.0996	small	0.973981	0.761293	0.987317	-0.0175	negligible
LPC	LPC(20:4)	19.4961	18.9081	18.3362	19.2496	19.5605	19.7947	18.5207	18.4067	17.8753	18.6287	19.2269	18.9687	1.00619	0.381875	0.945047	0.0503	negligible	0.959557	0.164602	0.960786	-0.08	negligible	1.01361	0.979497	0.989404	0.00148	negligible
LPC	LPC(22:5)	0.334092	0.331587	0.333708	0.333587	0.334852	0.330239	0.32035	0.311173	0.318154	0.326935	0.331806	0.325062	1.02949	0.83762	0.968145	0.0118	negligible	0.97314	0.694022	0.982314	-0.0226	negligible	1.02075	0.851029	0.987317	0.0108	negligible
LPC	LPC(22:6)	3.67108	3.63831	3.49061	3.62923	3.65451	3.6544	3.64289	3.51263	3.25182	3.39268	3.46706	3.58848	1.03708	0.680447	0.947113	0.0237	negligible	0.958479	0.182936	0.960786	-0.0765	negligible	0.966164	0.941691	0.989404	-0.00421	negligible
LPC	LPC-O(16:1)	1.58736	1.50813	1.58275	1.61807	1.62806	1.53713	1.46192	1.44259	1.50023	1.47099	1.50562	1.42983	1.0134	0.914463	0.971533	-0.00616	negligible	1.01987	0.981599	0.994456	-0.00133	negligible	1.05301	0.357961	0.987317	0.0529	negligible
LPC	LPC-O(18:0)	0.645082	0.607177	0.651494	0.682518	0.688851	0.676186	0.566418	0.593487	0.566403	0.590239	0.606683	0.579712	0.95439	0.128122	0.945047	-0.0875	negligible	0.959616	0.156356	0.960786	-0.0817	negligible	1.04652	0.693049	0.987317	0.0227	negligible
LPC	LPC-O(18:1)	1.51484	1.41865	1.50274	1.56779	1.56644	1.53057	1.31407	1.36279	1.34788	1.30644	1.35377	1.2998	0.964249	0.167828	0.945047	-0.0794	negligible	1.03172	0.534334	0.982314	-0.0357	negligible	1.04152	0.820157	0.987317	0.0131	negligible
LPC	LPC-O(18:2)	0.447751	0.427341	0.431312	0.450782	0.449998	0.442323	0.404425	0.41923	0.407121	0.412	0.415341	0.408819	0.964684	0.506117	0.945047	-0.0383	negligible	0.988159	0.297493	0.966527	-0.0598	negligible	1.01595	0.902971	0.987317	0.00702	negligible
PC	PC(24:0)	0.330405	0.318408	0.321064	0.325112	0.308315	0.310599	0.244222	0.274438	0.230061	0.206983	0.264707	0.289716	0.889898	0.557996	0.945047	-0.0337	negligible	1.1115	0.982651	0.994456	0.00125	negligible	0.91368	0.980548	0.989404	-0.0014	negligible
PC	PC(25:0)	0.346882	0.335792	0.340865	0.360174	0.322117	0.355675	0.324111	0.31155	0.321126	0.346236	0.303651	0.320072	1.04032	0.463297	0.945047	0.0422	negligible	0.927475	0.343673	0.966527	-0.0545	negligible	0.948697	0.172757	0.987317	-0.0783	negligible
PC	PC(29:0)	0.24913	0.240202	0.230714	0.245164	0.216462	0.238542	0.213955	0.209045	0.213999	0.231319	0.199337	0.191317	1.02349	0.808904	0.968145	-0.0139	negligible	0.925121	0.249103	0.960786	-0.0662	negligible	1.04192	0.626276	0.987317	0.028	negligible
PC	PC(30:0)	4.22184	4.03753	3.87447	3.96648	3.73369	3.75449	3.92842	3.74599	3.59275	3.66331	3.41061	3.50186	1.0487	0.359342	0.945047	0.0528	negligible	0.98074	0.943788	0.991024	-0.00406	negligible	0.973944	0.876934	0.987317	-0.00892	negligible
PC	PC(31:0)	0.653611	0.555504	0.571672	0.626591	0.520345	0.488249	0.513395	0.414269	0.388851	0.4511	0.380258	0.394095	1.23928	0.303028	0.945047	0.0593	negligible	0.862006	0.767325	0.982314	-0.017	negligible	0.964889	0.843804	0.987317	-0.0113	negligible
PC	PC(31:3)	0.17565	0.184579	0.161368	0.181061	0.16357	0.176046	0.161861	0.183257	0.167514	0.17003	0.154677	0.179794	0.883246	0.245335	0.945047	-0.0668	negligible	0.985203	0.23635	0.960786	-0.0679	negligible	0.860302	0.192652	0.987317	-0.0748	negligible
PC	PC(32:0)	18.6538	18.7767	18.3996	18.2332	17.8084	17.4292	18.4042	18.177	17.7018	17.4013	17.2382	17.5974	1.0125	0.811969	0.968145	-0.0137	negligible	1.01727	0.676587	0.982314	0.024	negligible	0.979588	0.736319	0.987317	0.0194	negligible
PC	PC(32:1)	25.1458	25.2948	24.4564	23.5334	22.8666	23.1272	23.3943	23.5921	21.735	21.4777	20.3618	20.4664	0.991615	0.855164	0.968145	0.0105	negligible	1.01198	0.737313	0.982314	0.0193	negligible	0.994889	0.690133	0.987317	-0.023	negligible
PC	PC(32:2)	6.93736	7.27315	6.82873	7.05984	6.51005	6.90813	6.7636	7.07967	6.55468	6.75178	6.10422	6.6574	0.955356	0.194006	0.945047	-0.0748	negligible	0.970808	0.335674	0.966527	-0.0554	negligible	0.916907	0.130787	0.987317	-0.0869	negligible
PC	PC(32:3)	1.8078	1.71453	1.68351	1.67933	1.6197	1.61633	1.67067	1.63799	1.58324	1.57617	1.51021	1.50623	1.01995	0.3291	0.945047	0.0562	negligible	1.00449	0.939593	0.990291	0.00436	negligible	1.00264	0.769339	0.987317	-0.0169	negligible
PC	PC(32:4)	0.602429	0.524023	0.518733	0.531307	0.453805	0.498537	0.55911	0.600208	0.583084	0.572751	0.475358	0.530468	0.931527	0.808904	0.968145	0.0139	negligible	1.01804	0.840711	0.982314	-0.0116	negligible	0.89611	0.379726	0.987317	-0.0505	negligible
PC	PC(32:5)	1.04326	0.985096	0.984958	0.974688	0.965167	0.995159	1.00727	0.965146	0.97757	0.98957	0.976855	0.996194	1.04365	0.291423	0.945047	0.061	negligible	0.987874	0.845867	0.982314	0.0112	negligible	0.980587	0.566888	0.987317	-0.033	negligible
PC	PC(32:6)	0.355407	0.341074	0.27272	0.24478	0.218355	0.207233	0.056	0.164	0.073	0.106	0.092	0.0196429	0.341463	0.00441697	0.647086	-0.164	small	0.688679	0.995794	0.995794	0.000303	negligible	4.68362	0.272275	0.987317	0.0633	negligible
PC	PC(33:0)	2.08743	2.00543	1.98606	1.97317	1.84226	1.87412	2.0259	1.9207	1.88953	1.88741	1.78166	1.8774	1.05477	0.403027	0.945047	0.0481	negligible	1.00112	0.808904	0.982314	-0.0139	negligible	0.949003	0.786518	0.987317	-0.0156	negligible
PC	PC(33:1)	8.45501	8.06764	7.7269	7.71823	7.53925	7.78949	8.29958	8.01528	7.98356	8.14033	7.77093	7.9463	1.03547	0.276035	0.945047	0.0627	negligible	0.980741	0.807883	0.982314	-0.014	negligible	0.97793	0.548295	0.987317	-0.0345	negligible
PC	PC(33:2)	4.24123	4.32208	4.18107	4.44632	3.97732	4.13787	4.07681	4.1433	4.06775	4.11481	3.81402	4.09739	0.983952	0.575847	0.945047	-0.0322	negligible	0.988563	0.102625	0.960786	-0.0938	negligible	0.930842	0.287822	0.987317	-0.061	negligible
PC	PC(33:3)	0.828802	0.805587	0.805115	0.860405	0.745724	0.767787	0.735553	0.722349	0.727362	0.732059	0.685349	0.693146	1.01828	0.637526	0.94679	0.0271	negligible	0.993583	0.342331	0.966527	-0.0547	negligible	0.988752	0.705737	0.987317	-0.0218	negligible
PC	PC(33:4)	1.57739	1.58992	1.58322	1.61452	1.60661	1.60137	1.5373	1.56307	1.5503	1.60826	1.58289	1.58515	0.983511	0.821182	0.968145	-0.013	negligible	0.963958	0.251819	0.960786	-0.0662	negligible	0.998577	0.879013	0.987317	0.00875	negligible
PC	PC(34:1)	230.979	228.043	223.825	221.467	218.87	218.883	222.57	220.146	216.487	212.018	208.632	211.549	1.01101	0.596702	0.945047	0.0304	negligible	1.02108	0.918646	0.986823	0.00587	negligible	0.986213	0.824258	0.987317	-0.0128	negligible
PC	PC(34:3)	26.6771	27.2984	26.1062	26.6575	25.3068	26.121	25.6235	26.2666	25.2697	25.2369	24.0211	24.7839	0.975514	0.5257	0.945047	-0.0365	negligible	1.0013	0.52141	0.982314	-0.0369	negligible	0.969221	0.264017	0.987317	-0.0644	negligible
PC	PC(34:4)	11.8409	11.6562	11.6187	11.091	10.8109	10.9708	11.0689	10.6778	10.5649	10.1597	9.31033	10.1657	1.03662	0.543038	0.945047	0.035	negligible	1.03988	0.581254	0.982314	0.0318	negligible	0.915855	0.686253	0.987317	-0.0232	negligible
PC	PC(34:5)	4.10359	4.13583	4.03262	4.07649	3.82102	3.98951	3.99372	4.0702	3.95098	4.05986	3.67673	3.71481	0.98121	0.591228	0.945047	-0.0309	negligible	0.973181	0.716538	0.982314	-0.0209	negligible	0.989749	0.493555	0.987317	-0.0394	negligible
PC	PC(35:1)	5.76584	5.64101	5.47128	5.61693	5.30121	5.29865	5.40252	5.27835	5.26817	5.45067	5.16348	5.25007	1.02353	0.583967	0.945047	0.0315	negligible	0.966517	0.441886	0.982314	-0.0443	negligible	0.983507	0.981599	0.989404	-0.00133	negligible
PC	PC(35:2)	12.7907	13.106	12.6361	13.0801	12.2418	12.5228	12.4338	13.0308	12.2862	12.4038	12.0513	12.1836	0.954183	0.230148	0.945047	-0.0691	negligible	0.990517	0.336998	0.966527	-0.0552	negligible	0.989143	0.345691	0.987317	-0.0543	negligible
PC	PC(35:3)	4.03106	4.01882	3.90386	3.90557	3.70994	3.87109	4.04054	3.95506	3.91016	3.84027	3.7016	3.83033	1.02161	0.972139	0.982196	0.00201	negligible	1.0182	0.991062	0.994456	-0.000644	negligible	0.966391	0.283659	0.987317	-0.0616	negligible
PC	PC(35:4)	3.37625	3.19119	3.16618	3.24514	3.0029	3.01171	3.13393	2.95328	2.98827	3.0313	2.94114	2.89078	1.06117	0.190411	0.945047	0.0754	negligible	0.985805	0.562434	0.982314	-0.0333	negligible	1.01742	0.833504	0.987317	0.0121	negligible
PC	PC(35:5)	2.63126	2.62057	2.5816	2.65983	2.438	2.53251	2.55064	2.57132	2.46031	2.52294	2.41603	2.47132	0.99196	0.758283	0.965986	-0.0177	negligible	0.975179	0.315569	0.966527	-0.0575	negligible	0.977626	0.267414	0.987317	-0.0639	negligible
PC	PC(36:1)	28.4428	23.554	24.0852	19.7577	19.9685	21.6991	14.2131	4.06593	9.77411	3.95399	7.51377	6.44361	3.49565	0.0459333	0.945047	0.115	small	2.47196	0.23635	0.960786	0.0679	negligible	1.16608	0.916554	0.987317	-0.00604	negligible
PC	PC(36:2)	226.426	232.319	218.221	232.072	222.93	231.013	217.821	229.19	215.431	230.243	215.444	226.527	0.950392	0.205559	0.945047	-0.0731	negligible	0.935667	0.0240931	0.960786	-0.13	small	0.951071	0.117264	0.987317	-0.0903	negligible
PC	PC(36:3)	129.226	133.251	128.186	129.692	124.589	131.172	126.381	130.03	126.29	128.525	122.876	127.989	0.971936	0.303027	0.945047	-0.0593	negligible	0.982608	0.602198	0.982314	-0.03	negligible	0.960055	0.12485	0.987317	-0.088	negligible
PC	PC(36:4)	230.633	229.623	229.68	224.032	223.181	222.78	226.001	222.025	222.782	217.953	215.975	222.025	1.01791	0.593962	0.945047	0.0307	negligible	1.02215	0.420292	0.982314	0.0464	negligible	0.972754	0.887335	0.987317	-0.00817	negligible
PC	PC(36:5)	271.833	272.221	272.946	275.722	267.251	273.087	270.222	271.161	265.512	267.313	257.505	269.5	0.996537	0.856198	0.968145	-0.0104	negligible	0.99326	0.552694	0.982314	-0.0342	negligible	0.955492	0.394922	0.987317	-0.049	negligible
PC	PC(36:6)	11.11	11.3647	10.8895	11.1576	10.4405	11.0094	10.6892	10.7394	10.3761	10.7253	9.96053	10.6502	0.995328	0.571359	0.945047	-0.0326	negligible	0.967438	0.3291	0.966527	-0.0562	negligible	0.935239	0.15141	0.987317	-0.0823	negligible
PC	PC(37:1)	0.631642	0.624436	0.577974	0.611829	0.607291	0.612251	0.587007	0.611349	0.55317	0.599383	0.561627	0.599804	0.960183	0.995268	0.995268	-0.000341	negligible	0.9229	0.0958718	0.960786	-0.0961	negligible	0.93635	0.5885	0.987317	-0.0311	negligible
PC	PC(37:2)	2.00136	1.84758	1.87919	1.99156	1.91492	1.94001	1.81073	1.77028	1.7262	1.80926	1.67919	1.77636	1.02285	0.421814	0.945047	0.0462	negligible	0.954093	0.0750978	0.960786	-0.102	negligible	0.945301	0.206031	0.987317	-0.0725	negligible
PC	PC(37:3)	2.63737	2.72886	2.55512	2.58038	2.43946	2.49364	2.59622	2.62374	2.38957	2.53444	2.37232	2.39429	0.98951	0.398594	0.945047	-0.0486	negligible	0.942837	0.763302	0.982314	-0.0173	negligible	0.990823	0.594875	0.987317	-0.0306	negligible
PC	PC(37:4)	6.82391	6.41075	6.43311	6.53295	6.14535	6.30588	6.55496	6.16618	6.30888	6.37852	5.87039	6.20446	1.06305	0.154822	0.945047	0.0817	negligible	0.989082	0.991062	0.994456	0.000644	negligible	0.946156	0.384031	0.987317	-0.0501	negligible
PC	PC(37:5)	12.8048	11.8892	11.9002	12.9277	12.0866	12.3948	12.7551	11.6805	11.5119	12.1887	11.4095	12.4664	1.09201	0.146951	0.945047	0.0834	negligible	0.944476	0.0899772	0.960786	-0.0978	negligible	0.915221	0.616038	0.987317	-0.0288	negligible
PC	PC(37:6)	4.65623	4.46926	4.58773	4.58432	4.44062	4.58118	4.46687	4.34942	4.57191	4.37152	4.43476	4.48523	1.027	0.304267	0.945047	0.0593	negligible	1.04584	0.866555	0.982386	0.00967	negligible	0.988747	0.581254	0.987317	-0.0318	negligible
PC	PC(37:7)	0.73313	0.691205	0.706522	0.681976	0.689521	0.697039	0.694507	0.682124	0.703812	0.634383	0.687265	0.691648	1.01815	0.289019	0.945047	0.061	negligible	1.10944	0.404511	0.982314	0.048	negligible	0.993663	0.965835	0.989404	-0.00246	negligible
PC	PC(38:1)	1.99293	2.04043	1.98132	2.02709	1.95495	1.97199	2.03296	1.98572	1.96379	2.02159	1.93092	1.95588	1.02379	0.658369	0.94679	-0.0254	negligible	0.971408	0.424866	0.982314	-0.0459	negligible	0.987236	0.747275	0.987317	-0.0185	negligible
PC	PC(38:2)	6.50811	6.53533	5.8422	6.64115	6.34884	6.45677	6.79529	6.77357	5.91365	6.74907	6.55981	6.37622	1.00321	0.952183	0.974054	0.00345	negligible	0.876217	0.0350285	0.960786	-0.121	small	1.02879	0.894627	0.987317	-0.0076	negligible
PC	PC(38:3)	31.3041	32.696	29.6617	30.5033	29.8322	30.9171	31.1424	31.8507	28.6215	30.5291	29.6764	30.0379	0.977764	0.551813	0.945047	-0.0342	negligible	0.937515	0.495221	0.982314	-0.0392	negligible	0.987966	0.538677	0.987317	-0.0354	negligible
PC	PC(38:4)	92.4532	93.0975	89.7037	89.8271	88.9519	90.1338	89.8421	86.7902	87.2715	89.1245	87.9818	91.7452	1.03516	0.812991	0.968145	0.0136	negligible	0.979209	0.866555	0.982386	-0.00967	negligible	0.958979	0.471371	0.987317	-0.0414	negligible
PC	PC(38:5)	186.729	185.991	178.849	188.562	180.719	186.401	184.064	186.086	177.045	186.334	177.357	183.458	0.989132	0.919692	0.971533	-0.00581	negligible	0.95015	0.0491818	0.960786	-0.113	small	0.966746	0.159459	0.987317	-0.0811	negligible
PC	PC(38:6)	174.562	175.184	172.368	171.403	167.932	170.355	174.464	171.129	170	174.997	162.974	165.923	1.01949	0.992113	0.995268	-0.000569	negligible	0.971446	0.9176	0.986823	0.00593	negligible	0.982229	0.38909	0.987317	-0.0495	negligible
PC	PC(38:7)	78.2741	74.4948	77.6749	74.1946	73.4922	75.399	74.791	72.3034	76.1484	74.5325	71.7304	73.7189	1.03441	0.349073	0.945047	0.0539	negligible	1.02168	0.389817	0.982314	0.0495	negligible	0.973026	0.676587	0.987317	-0.024	negligible
PC	PC(39:3)	1.1504	1.1213	1.17918	1.16197	1.08946	1.12321	1.09336	1.10923	1.11874	1.10482	1.02358	1.12179	0.985694	0.694022	0.947134	0.0226	negligible	1.0126	0.827337	0.982314	0.0125	negligible	0.912459	0.306131	0.987317	-0.0587	negligible
PC	PC(39:4)	2.4208	2.48267	2.45136	2.47804	2.39291	2.44311	2.39862	2.37807	2.48165	2.50776	2.38788	2.48757	1.00864	0.5257	0.945047	-0.0365	negligible	0.98959	0.698895	0.982314	-0.0223	negligible	0.959926	0.369095	0.987317	-0.0517	negligible
PC	PC(39:5)	1.79581	1.83861	1.69942	1.81444	1.57112	1.71284	1.70116	1.71142	1.595	1.62548	1.43964	1.57569	0.994009	0.814014	0.968145	-0.0135	negligible	0.981244	0.220569	0.960786	-0.0708	negligible	0.913657	0.0790641	0.987317	-0.101	small
PC	PC(39:6)	5.03873	5.08433	4.85831	5.06724	4.70629	4.74054	4.8234	5.09645	4.58993	4.9822	4.47719	4.72424	0.946422	0.665058	0.94679	-0.0249	negligible	0.921265	0.16261	0.960786	-0.0806	negligible	0.947706	0.63941	0.987317	-0.027	negligible
PC	PC(39:7)	3.29735	3.26704	3.04388	3.20628	3.13046	3.17083	3.06224	3.08454	3.11612	3.13029	3.01518	3.19286	0.992769	0.77438	0.968145	-0.0165	negligible	0.995475	0.580351	0.982314	-0.0318	negligible	0.944349	0.480343	0.987317	-0.0406	negligible
PC	PC(40:1)	1.3034	1.36031	1.20034	1.12117	1.21731	1.22395	0.958553	0.965279	0.913646	0.840189	0.798887	0.807578	0.993032	0.68238	0.947113	-0.0235	negligible	1.08743	0.62721	0.982314	0.028	negligible	0.989238	0.737313	0.987317	-0.0193	negligible
PC	PC(40:2)	1.08077	1.1262	1.00816	1.03102	0.942128	1.05008	0.871578	0.91442	0.86107	0.871342	0.757802	0.793464	0.953148	0.623477	0.94679	-0.0283	negligible	0.988211	0.79769	0.982314	-0.0147	negligible	0.955056	0.0532676	0.987317	-0.111	small
PC	PC(40:3)	1.12593	1.19672	1.08651	1.15703	1.07063	1.11963	1.09151	1.11742	1.02846	1.0849	1.00437	1.0142	0.976814	0.351792	0.945047	-0.0536	negligible	0.94797	0.31748	0.966527	-0.0575	negligible	0.990309	0.353157	0.987317	-0.0534	negligible
PC	PC(40:4)	4.62807	4.77152	4.53383	4.68109	4.55321	4.44738	4.57604	4.56899	4.44635	4.68808	4.51963	4.51996	1.00154	0.397858	0.945047	-0.0486	negligible	0.948437	0.445022	0.982314	-0.044	negligible	0.999927	0.982651	0.989404	0.00125	negligible
PC	PC(40:5)	2.30937	1.8521	2.01948	2.43353	2.09353	1.92134	1.1321	0.900582	1.09562	1.12596	0.96914	1.00333	1.25708	0.100697	0.945047	0.0944	negligible	0.973057	0.913417	0.986823	-0.00627	negligible	0.965925	0.425632	0.987317	0.0459	negligible
PC	PC(40:6)	57.1027	58.2376	54.5905	55.7742	53.9283	54.6309	54.8037	56.4174	52.2479	54.2615	52.2056	53.9564	0.971397	0.582157	0.945047	-0.0316	negligible	0.962891	0.460089	0.982314	-0.0425	negligible	0.967551	0.69792	0.987317	-0.0223	negligible
PC	PC(40:7)	46.7884	46.8941	45.7887	45.8466	45.8542	47.4313	46.2007	46.0631	45.1323	47.6974	45.6861	48.9712	1.00299	0.730366	0.955345	0.0199	negligible	0.946221	0.596702	0.982314	-0.0304	negligible	0.932918	0.249645	0.987317	-0.0662	negligible
PC	PC(40:8)	14.3546	12.1689	16.4298	17.804	12.3919	13.9149	10.3584	8.64531	9.72977	11.0544	8.7888	9.5564	1.19815	0.237394	0.945047	0.0679	negligible	0.880171	0.197191	0.960786	-0.0742	negligible	0.919676	0.421814	0.987317	-0.0462	negligible
PC	PC(40:9)	64.3774	61.2976	61.657	62.5492	63.1319	62.1669	62.0968	54.7233	52.129	59.7045	58.3487	55.6466	1.13474	0.267414	0.945047	0.0639	negligible	0.873116	0.667933	0.982314	-0.0247	negligible	1.04856	0.633767	0.987317	0.0274	negligible
PC	PC(41:4)	0.586143	0.471046	0.491548	0.600481	0.495421	0.464839	0.220648	0.1898	0.186344	0.190832	0.18842	0.180507	1.16253	0.0499466	0.945047	0.113	small	0.976481	0.780443	0.982314	-0.0161	negligible	1.04384	0.275454	0.987317	0.0627	negligible
PC	PC(41:5)	0.403145	0.356672	0.347143	0.395083	0.325337	0.398592	0.256979	0.207324	0.207837	0.222087	0.190672	0.226009	1.23951	0.178642	0.945047	0.0771	negligible	0.935837	0.257868	0.960786	-0.065	negligible	0.843646	0.255657	0.987317	-0.0656	negligible
PC	PC(41:8)	1.24987	1.19623	1.18583	1.17338	1.12291	1.15745	1.12873	1.11067	1.06119	1.06554	1.00064	1.09039	1.01626	0.452916	0.945047	0.0432	negligible	0.995923	0.916554	0.986823	0.00604	negligible	0.917686	0.3291	0.987317	-0.0562	negligible
PC	PC(42:2)	1.58717	1.36977	1.61286	1.13137	1.3658	1.48124	0.6954	0.647434	0.652745	0.249578	0.480185	0.559273	1.07409	0.568674	0.945047	0.0328	negligible	2.61539	0.240548	0.960786	0.0673	negligible	0.858589	0.793623	0.987317	0.0151	negligible
PC	PC(42:4)	0.797856	0.891059	0.841567	0.857661	0.756698	0.853309	0.775448	0.864572	0.825383	0.807743	0.715172	0.800744	0.896915	0.0742392	0.945047	-0.103	small	1.02184	0.830419	0.982314	0.0123	negligible	0.893134	0.0231994	0.987317	-0.131	small
PC	PC(42:5)	0.560528	0.683502	0.589059	0.591378	0.542305	0.632286	0.599358	0.72344	0.624202	0.603677	0.584545	0.694931	0.828483	0.0120282	0.945047	-0.144	small	1.034	0.988959	0.994456	-0.000794	negligible	0.841155	0.0738127	0.987317	-0.103	small
PC	PC(42:6)	1.20052	1.25075	1.2253	1.31171	1.09907	1.26029	1.26142	1.2459	1.22859	1.227	1.14034	1.2932	1.01246	0.618823	0.94679	-0.0287	negligible	1.0013	0.385472	0.982314	-0.0499	negligible	0.881795	0.0770603	0.987317	-0.102	small
PC	PC(42:7)	2.17881	2.14905	2.0893	2.15476	2.11566	2.12094	2.06523	2.08657	2.03352	2.15813	2.11757	2.08689	0.989772	0.8915	0.971533	0.00783	negligible	0.942262	0.316205	0.966527	-0.0575	negligible	1.0147	0.953233	0.989404	-0.00337	negligible
PC	PC(42:10)	4.0707	4.31473	3.77964	4.24134	3.88748	4.11181	4.04871	4.25773	3.502	3.82994	3.7521	4.0614	0.95091	0.468133	0.945047	-0.0418	negligible	0.914376	0.160243	0.960786	-0.0806	negligible	0.923844	0.478705	0.987317	-0.0407	negligible
PC	PC(43:6)	1.35	0.849388	1.22774	1.18491	1.20934	1.25658	0.96778	0.888847	1.00521	0.957312	0.915804	0.952849	1.0888	0.162214	0.945047	0.0806	negligible	1.05003	0.501911	0.982314	0.0386	negligible	0.961122	0.490234	0.987317	-0.0397	negligible
PC	PC(44:1)	0.665844	0.544952	0.5411	0.545684	0.592861	0.508527	0.50381	0.360839	0.325666	0.377579	0.474738	0.337715	1.39622	0.152541	0.945047	0.0823	negligible	0.862511	0.938545	0.990291	0.00444	negligible	1.40573	0.144398	0.987317	0.084	negligible
PC	PC(46:2)	0.507467	0.471032	0.468747	0.436769	0.568426	0.486653	0.0425562	0.0446311	0.0398951	0.0397175	0.0396447	0.0731924	0.953509	0.787532	0.968145	0.0155	negligible	1.00447	0.779431	0.982314	0.0161	negligible	0.54165	0.45849	0.987317	0.0426	negligible
PC	PC-O(30:0)	0.411834	0.435439	0.431437	0.441209	0.412178	0.412545	0.405364	0.413667	0.405469	0.446518	0.433497	0.382781	0.979929	0.316206	0.945047	-0.0575	negligible	0.908069	0.311142	0.966527	-0.0581	negligible	1.13249	0.763302	0.987317	0.0173	negligible
PC	PC-O(32:1)	2.19931	2.18324	2.22065	2.17855	2.15075	2.11994	2.13303	2.13682	2.17616	2.12521	2.13279	2.12805	0.998228	0.645073	0.94679	0.0265	negligible	1.02398	0.590318	0.982314	0.031	negligible	1.00223	0.590318	0.987317	0.031	negligible
PC	PC-O(32:3)	0.243185	0.23825	0.255142	0.253111	0.238721	0.230298	0.233285	0.229833	0.256834	0.258744	0.241518	0.228465	1.01502	0.845867	0.968145	0.0112	negligible	0.992618	0.83968	0.982314	0.0116	negligible	1.05713	0.351792	0.987317	0.0536	negligible
PC	PC-O(34:0)	0.5226	0.545048	0.497805	0.573393	0.521165	0.551	0.460652	0.546418	0.450694	0.554778	0.433364	0.480098	0.843038	0.512885	0.945047	-0.0376	negligible	0.812386	0.0822653	0.960786	-0.1	small	0.902657	0.494388	0.987317	-0.0393	negligible
PC	PC-O(34:1)	4.82458	4.99507	4.9619	5.05797	4.89166	4.82849	4.77818	4.89797	4.85594	4.85484	4.77317	4.68328	0.975544	0.243199	0.945047	-0.0673	negligible	1.00023	0.763302	0.982314	-0.0173	negligible	1.01919	0.516286	0.987317	0.0373	negligible
PC	PC-O(34:2)	9.06573	9.34586	9.25134	9.44932	9.17149	9.00683	8.93096	8.94915	8.96662	9.02094	8.63121	8.66078	0.997968	0.452917	0.945047	-0.0432	negligible	0.993978	0.476253	0.982314	-0.041	negligible	0.996586	0.781454	0.987317	0.0159	negligible
PC	PC-O(34:3)	9.55931	10.0113	10.1121	10.2426	9.77301	9.71962	9.18641	9.97447	9.86103	9.8812	9.52907	9.61093	0.920992	0.092248	0.945047	-0.0967	negligible	0.997958	0.688192	0.982314	-0.0231	negligible	0.991482	0.97319	0.989404	0.00193	negligible
PC	PC-O(34:4)	1.7225	1.71775	1.7641	1.74062	1.65782	1.66171	1.71382	1.6832	1.71586	1.68144	1.63588	1.64535	1.01819	0.575847	0.945047	0.0322	negligible	1.02047	0.655511	0.982314	0.0257	negligible	0.994241	0.908192	0.987317	0.00662	negligible
PC	PC-O(35:3)	1.49875	1.41188	1.46378	1.50581	1.44291	1.52779	1.42469	1.44018	1.47503	1.44546	1.41769	1.49072	0.989244	0.595788	0.945047	0.0305	negligible	1.02046	0.444236	0.982314	-0.044	negligible	0.951011	0.141164	0.987317	-0.0846	negligible
PC	PC-O(36:2)	2.76818	2.89491	2.92874	2.98777	2.84391	2.94184	2.70239	2.8521	2.89589	2.91092	2.77615	2.90456	0.947509	0.207453	0.945047	-0.0725	negligible	0.994837	0.796673	0.982314	-0.0148	negligible	0.955793	0.45054	0.987317	-0.0434	negligible
PC	PC-O(36:3)	7.04177	7.42668	7.30637	7.40296	7.17016	7.2529	6.94691	7.15937	7.21119	7.31047	6.95661	7.18194	0.970323	0.10946	0.945047	-0.0921	negligible	0.986419	0.709658	0.982314	-0.0214	negligible	0.968626	0.805842	0.987317	-0.0142	negligible
PC	PC-O(36:4)	15.6944	16.0348	16.1783	15.8836	15.7697	15.5001	15.3351	15.6163	15.8072	15.4174	15.3306	15.5237	0.981991	0.424866	0.945047	-0.0459	negligible	1.02528	0.314934	0.966527	0.0575	negligible	0.987561	0.904015	0.987317	0.00696	negligible
PC	PC-O(36:5)	14.6657	14.6688	14.9166	14.8579	14.5018	14.1861	14.176	14.3627	14.3826	14.2316	14.3032	13.8986	0.987003	0.951133	0.974054	0.00353	negligible	1.01061	0.907148	0.986823	0.00673	negligible	1.02911	0.44817	0.987317	0.0436	negligible
PC	PC-O(36:6)	6.18947	6.27397	6.48111	6.53516	6.13781	6.26291	5.83822	6.09409	6.29773	6.31417	5.95928	6.03139	0.958013	0.655511	0.94679	-0.0257	negligible	0.997396	0.871742	0.982386	-0.00926	negligible	0.988043	0.750272	0.987317	-0.0183	negligible
PC	PC-O(37:6)	0.886696	0.864672	0.876913	0.898666	0.874717	0.856321	0.869602	0.845723	0.844854	0.858157	0.831022	0.79608	1.02824	0.517991	0.945047	0.0372	negligible	0.984498	0.632828	0.982314	-0.0275	negligible	1.04389	0.592139	0.987317	0.0308	negligible
PC	PC-O(38:3)	0.832151	0.873069	0.870973	0.95211	0.946271	0.918382	0.87454	0.903643	0.897867	0.956153	0.915015	0.857593	0.967793	0.644128	0.94679	-0.0266	negligible	0.939041	0.659323	0.982314	-0.0254	negligible	1.06696	0.433328	0.987317	0.0451	negligible
PC	PC-O(38:4)	8.12879	8.32019	8.35158	8.38831	8.25571	8.1547	8.0871	8.27027	8.42629	8.15234	8.0378	8.10771	0.977852	0.249645	0.945047	-0.0662	negligible	1.0336	0.645074	0.982314	0.0265	negligible	0.991378	0.721466	0.987317	0.0205	negligible
PC	PC-O(38:5)	15.4463	15.9088	15.7881	15.7155	15.4465	15.3199	15.0281	15.5343	15.5871	15.2806	15.1316	15.23	0.967412	0.154439	0.945047	-0.0817	negligible	1.02006	0.739302	0.982314	0.0192	negligible	0.993541	0.896712	0.987317	-0.00748	negligible
PC	PC-O(38:6)	12.1351	12.4653	12.1883	12.4438	11.9075	11.9093	11.5983	12.4814	11.8189	12.2183	11.8576	11.8606	0.929245	0.261769	0.945047	-0.0644	negligible	0.967313	0.529145	0.982314	-0.0362	negligible	0.999751	0.87278	0.987317	-0.00921	negligible
PC	PC-O(40:4)	0.664666	0.721088	0.775979	0.785307	0.760706	0.701909	0.555374	0.692304	0.704182	0.601797	0.764546	0.636085	0.802211	0.210318	0.945047	-0.0719	negligible	1.17013	0.27314	0.966527	0.0633	negligible	1.20195	0.100971	0.987317	0.0944	negligible
PC	PC-O(40:5)	2.02462	2.15746	2.19526	2.13056	2.15754	2.11556	1.96171	2.09811	2.09489	2.08786	2.03451	1.99567	0.934989	0.188632	0.945047	-0.0754	negligible	1.00337	0.480342	0.982314	0.0406	negligible	1.01946	0.600364	0.987317	0.0302	negligible
PC	PC-O(40:6)	4.28725	4.55077	4.40094	4.54506	4.31726	4.29805	4.21289	4.43004	4.37457	4.32759	4.20303	4.32579	0.950984	0.0479789	0.945047	-0.114	small	1.01086	0.445022	0.982314	-0.044	negligible	0.971621	0.885253	0.987317	-0.00829	negligible
PC	PC-O(40:7)	8.20167	8.37801	8.34198	8.33876	8.23616	8.18646	8.07358	8.38398	8.27794	8.14012	8.06839	8.21296	0.962976	0.404511	0.945047	-0.048	negligible	1.01693	0.958482	0.991024	-0.003	negligible	0.982397	0.911327	0.987317	-0.00639	negligible
PC	PC-O(40:8)	8.22928	8.28819	8.25025	8.17635	8.13126	8.02011	8.13458	7.95004	8.25142	8.10046	7.92224	8.28212	1.02321	0.937496	0.971533	0.00451	negligible	1.01864	0.959532	0.991024	-0.00292	negligible	0.956548	0.720479	0.987317	-0.0206	negligible
PC	PC-O(42:4)	0.211298	0.225177	0.308046	0.261519	0.265622	0.25846	0.0370335	0.0380796	0.225727	0.0784699	0.146891	0.0675335	0.972528	0.794639	0.968145	-0.015	negligible	2.8766	0.307379	0.966527	0.0587	negligible	2.17508	0.915508	0.987317	0.0061	negligible
PC	PC-O(42:5)	0.988912	1.05574	1.09031	1.09286	1.08302	1.03619	0.951783	1.05386	1.05923	0.985067	1.08641	0.967992	0.903138	0.213696	0.945047	-0.0714	negligible	1.07529	0.456893	0.982314	0.0428	negligible	1.12234	0.114818	0.987317	0.0909	negligible
PC	PC-O(42:6)	1.01776	1.07027	1.08414	1.10192	1.0801	1.0269	1.05778	1.02457	1.09061	1.05851	1.12709	1.00604	1.03242	0.665058	0.94679	-0.0249	negligible	1.03032	0.808904	0.982314	0.0139	negligible	1.12032	0.0651182	0.987317	0.106	small
Cer	Cer(40:1)	0.908667	0.924092	0.870148	0.955121	0.887949	0.928205	0.902743	0.920798	0.876676	0.962013	0.882769	0.898251	0.980392	0.647913	0.94679	-0.0263	negligible	0.911293	0.0179647	0.960786	-0.136	small	0.982764	0.477887	0.987317	-0.0409	negligible
Cer	Cer(41:1)	1.1909	1.20657	1.10876	1.26385	1.11595	1.1688	1.13815	1.2215	1.08182	1.18167	1.10941	1.17638	0.931762	0.233235	0.945047	-0.0685	negligible	0.915496	0.023521	0.960786	-0.13	small	0.943068	0.230661	0.987317	-0.0691	negligible
Cer	Cer(42:1)	2.68442	2.77513	2.61018	2.7518	2.64027	2.74351	2.58879	2.70016	2.60747	2.5949	2.58532	2.69779	0.958754	0.265712	0.945047	-0.0639	negligible	1.00484	0.249645	0.960786	-0.0662	negligible	0.95831	0.228617	0.987317	-0.0691	negligible
Cer	Cer(42:2)	2.05253	2.09291	1.96739	2.06295	1.93635	2.02169	2.03019	2.12124	1.93608	1.96826	1.8453	2.00395	0.957077	0.438762	0.945047	-0.0445	negligible	0.983653	0.160243	0.960786	-0.0806	negligible	0.920832	0.0799681	0.987317	-0.101	small
Cer	Cer(43:1)	0.679485	0.640652	0.640693	0.67716	0.643002	0.648931	0.653633	0.647109	0.632656	0.65831	0.657114	0.649887	1.01008	0.633767	0.94679	0.0274	negligible	0.96103	0.337662	0.966527	-0.0552	negligible	1.01112	0.915508	0.987317	-0.0061	negligible
SM	SM(30:1)	0.582953	0.615672	0.565812	0.600421	0.545278	0.52156	0.531415	0.601708	0.560619	0.57927	0.528875	0.524956	0.883178	0.119439	0.945047	-0.0898	negligible	0.967803	0.159069	0.960786	-0.0811	negligible	1.00746	0.641295	0.987317	0.0268	negligible
SM	SM(31:0)	0.600591	0.625282	0.640915	0.573264	0.575534	0.583399	0.498606	0.47173	0.520836	0.486566	0.450372	0.46541	1.05697	0.936448	0.971533	-0.00459	negligible	1.07043	0.411231	0.982314	0.0473	negligible	0.967689	0.924925	0.989404	0.00542	negligible
SM	SM(32:1)	13.0771	13.0708	12.3611	12.8741	12.1637	11.6713	12.3292	12.8086	12.2464	12.2257	11.8154	11.6658	0.962575	0.83865	0.968145	-0.0117	negligible	1.00169	0.359341	0.982314	-0.0528	negligible	1.01283	0.350431	0.987317	0.0537	negligible
SM	SM(33:1)	11.7142	12.1198	11.6723	11.6557	11.0662	11.1761	11.4834	11.8369	11.4182	11.3512	10.8164	11.3464	0.970133	0.211278	0.945047	-0.0719	negligible	1.0059	0.915508	0.986823	-0.0061	negligible	0.953294	0.471371	0.987317	-0.0414	negligible
SM	SM(33:2)	20.0007	23.5135	25.27	22.4227	21.4405	21.4142	13.6	21.8	23.1	18.4	19.2	13.4	0.623853	0.244531	0.945047	-0.0668	negligible	1.25543	0.295358	0.966527	0.0604	negligible	1.43284	0.989485	0.991062	-0.00076	negligible
SM	SM(34:1)	124.256	126.898	122.313	124.698	121.581	120.568	121.271	126.98	122.335	122.845	121.241	119.996	0.955035	0.264017	0.945047	-0.0644	negligible	0.995846	0.553575	0.982314	-0.0341	negligible	1.01037	0.858268	0.987317	0.0103	negligible
SM	SM(34:2)	18.1484	19.2581	17.922	18.0515	17.215	17.0492	17.6906	19.0824	17.2998	18.4363	17.0905	17.2123	0.927064	0.0339041	0.945047	-0.122	small	0.938357	0.540419	0.982314	-0.0352	negligible	0.99292	0.818108	0.987317	-0.0132	negligible
SM	SM(35:1)	4.36381	4.34615	4.1779	4.29579	4.05199	4.0152	4.19734	4.30572	4.04002	4.05575	3.91598	3.92323	0.974827	0.934352	0.971533	-0.00474	negligible	0.996122	0.42947	0.982314	-0.0455	negligible	0.998153	0.87278	0.987317	-0.00921	negligible
SM	SM(36:1)	41.5214	42.035	40.9493	41.2203	40.1704	39.8659	40.2231	41.3981	39.894	40.3463	40.3859	39.5883	0.971618	0.621613	0.94679	-0.0284	negligible	0.988789	0.910282	0.986823	-0.0065	negligible	1.02015	0.799726	0.987317	0.0146	negligible
SM	SM(36:2)	7.02025	7.18196	6.95534	7.04874	6.64344	6.8341	6.76573	7.18283	6.51563	6.94655	6.50914	6.49218	0.94193	0.335013	0.945047	-0.0555	negligible	0.937966	0.565104	0.982314	-0.0331	negligible	1.00261	0.464101	0.987317	-0.0421	negligible
SM	SM(37:1)	3.40344	3.57127	3.25313	3.30903	3.07094	2.90599	3.24145	3.4283	3.01088	3.20547	2.99687	2.87314	0.945497	0.249645	0.945047	-0.0662	negligible	0.939294	0.256761	0.960786	-0.065	negligible	1.04306	0.397858	0.987317	0.0486	negligible
SM	SM(38:1)	23.9313	25.3504	23.4886	24.7081	23.2729	23.6908	23.378	24.6956	22.4803	23.8167	22.2552	23.543	0.946647	0.0608259	0.945047	-0.108	small	0.943891	0.13694	0.960786	-0.0857	negligible	0.945302	0.485274	0.987317	-0.0402	negligible
SM	SM(38:2)	14.9984	15.7277	14.5905	15.3318	14.013	14.5229	14.3861	16.0008	13.9053	14.7758	12.965	13.9345	0.899089	0.079968	0.945047	-0.101	small	0.94109	0.174005	0.960786	-0.0783	negligible	0.930425	0.369095	0.987317	-0.0517	negligible
SM	SM(38:3)	2.8804	3.28738	2.95772	3.13859	2.83327	2.77668	2.70269	3.12198	2.82539	3.0792	2.62321	2.46909	0.865698	0.0419289	0.945047	-0.117	small	0.917572	0.462494	0.982314	-0.0423	negligible	1.06242	0.789561	0.987317	0.0154	negligible
SM	SM(39:1)	9.69358	9.85957	9.08581	9.58947	8.95322	9.00278	9.16164	9.31252	8.64456	8.79503	8.55696	8.77322	0.983798	0.62908	0.94679	-0.0278	negligible	0.982892	0.118814	0.960786	-0.0898	negligible	0.97535	0.644128	0.987317	-0.0266	negligible
SM	SM(39:2)	4.02696	4.31458	3.77072	4.22779	3.54502	3.64038	3.84092	4.243	3.50131	3.88172	3.23237	3.43282	0.905237	0.154058	0.945047	-0.0823	negligible	0.901998	0.0312278	0.960786	-0.124	small	0.94161	0.536938	0.987317	-0.0355	negligible
SM	SM(40:1)	19.9553	19.0533	23.0794	16.0127	15.8684	19.3209	10.6984	13.459	13.993	10.7582	8.65621	12.8494	0.794887	0.748274	0.964166	-0.0185	negligible	1.30068	0.169051	0.960786	0.0794	negligible	0.673665	0.649809	0.987317	-0.0261	negligible
SM	SM(40:2)	43.7668	45.6548	42.4282	44.3922	41.3095	41.8621	40.8547	44.7825	40.5291	41.9125	38.0243	38.8098	0.912292	0.137987	0.945047	-0.0852	negligible	0.966993	0.247483	0.960786	-0.0668	negligible	0.979758	0.780443	0.987317	-0.0161	negligible
SM	SM(40:4)	11.0153	11.3884	10.5396	11.1091	10.3028	10.6484	10.5956	11.0812	10.0111	10.5803	9.72438	10.2475	0.95618	0.343673	0.945047	-0.0545	negligible	0.946205	0.194458	0.960786	-0.0748	negligible	0.948948	0.459289	0.987317	-0.0426	negligible
SM	SM(41:1)	18.2055	18.4588	17.535	17.9431	17.3594	17.4103	17.0943	17.8875	17.0318	16.956	16.9418	17.3819	0.955656	0.63189	0.94679	-0.0276	negligible	1.00447	0.366991	0.982314	-0.0519	negligible	0.97468	0.645073	0.987317	-0.0265	negligible
SM	SM(41:2)	18.6658	19.0149	17.9741	18.6318	17.0302	17.3007	18.1799	18.5811	17.1571	18.0055	16.9526	17.4719	0.978407	0.499397	0.945047	-0.0388	negligible	0.952878	0.326494	0.966527	-0.0565	negligible	0.970278	0.591228	0.987317	-0.0309	negligible
SM	SM(42:1)	20.0279	19.8765	19.5996	19.5169	19.9921	19.4087	19.8014	18.9909	20.0004	20.0381	19.6899	19.5083	1.04268	0.738308	0.961441	0.0192	negligible	0.998117	0.71457	0.982314	0.0211	negligible	1.00931	0.50696	0.987317	0.0382	negligible
SM	SM(42:2)	57.2561	57.9382	56.9188	56.4443	55.7793	54.541	55.4605	56.4975	56.28	55.5608	55.1275	53.8893	0.981646	0.919692	0.971533	-0.00581	negligible	1.01295	0.724429	0.982314	0.0203	negligible	1.02298	0.507805	0.987317	0.0381	negligible
SM	SM(42:3)	30.0337	29.8703	28.562	29.235	28.0681	27.8488	29.5215	29.7983	28.8652	28.782	28.1321	27.7443	0.990711	0.643183	0.94679	-0.0266	negligible	1.00289	0.649809	0.982314	-0.0261	negligible	1.01398	0.904015	0.987317	-0.00696	negligible
SM	SM(43:1)	8.50231	7.70368	7.3158	7.10859	7.39433	7.34728	6.93156	6.2479	6.03667	5.54788	5.97787	6.37388	1.10942	0.196734	0.945047	0.0742	negligible	1.0881	0.612334	0.982314	0.0292	negligible	0.93787	0.503591	0.987317	-0.0385	negligible
SM	SM(44:1)	1.89832	1.92305	1.72052	1.74132	1.7183	1.74329	1.59649	1.80333	1.4937	1.52343	1.44168	1.49581	0.885301	0.684315	0.947113	-0.0234	negligible	0.980484	0.577647	0.982314	-0.0321	negligible	0.963811	0.524841	0.987317	-0.0366	negligible
SM	SM(44:2)	1.5551	1.63008	1.43792	1.46664	1.58143	1.45048	1.48678	1.43583	1.416	1.41206	1.52001	1.38998	1.03548	0.694996	0.947134	-0.0226	negligible	1.00279	0.607718	0.982314	-0.0295	negligible	1.09355	0.196734	0.987317	0.0742	negligible
H	H1	6953.97	6950.59	6966.29	6985.32	6684.77	6798.68	6672.48	6660.29	6599.11	6637.33	6521.21	6581.31	1.00183	0.861374	0.968145	-0.0101	negligible	0.994242	0.559769	0.982314	-0.0335	negligible	0.990867	0.523982	0.987317	-0.0367	negligible
Total	Acylcarnitines	108.231	104.636	105.792	107.31	105.828	105.793	107.518	104.865	107.681	105.49	102.313	104.802	1.0253	0.18337	0.945047	0.0765	negligible	1.02077	0.679481	0.982314	-0.0238	negligible	0.976244	0.963734	0.989404	-0.00262	negligible
Total	Diglicerides	120.472	120.987	115.02	120.255	115.116	119.674	117.031	115.225	109.117	108.455	109.371	117.565	1.01567	0.856199	0.968145	0.0104	negligible	1.0061	0.501911	0.982314	-0.0386	negligible	0.930301	0.256761	0.987317	-0.065	negligible
Total	Triglicerides	1546.44	1607.96	1485.16	1490.44	1483.31	1537.63	1435.7	1414.03	1394.95	1324.08	1346.65	1454.3	1.01532	0.570464	0.945047	-0.0326	negligible	1.05352	0.849996	0.982314	0.0109	negligible	0.925979	0.26177	0.987317	-0.0644	negligible
Total	Lysophosphatidylcholines	300.35	295.867	291.023	307.073	305.392	305.203	286.545	287.399	278.749	293.002	293.157	296.266	0.997028	0.779431	0.968145	-0.0161	negligible	0.951357	0.0748826	0.960786	-0.102	small	0.989506	0.862409	0.987317	0.00996	negligible
Total	Phosphatidylcholines	2241.08	2238.42	2196.23	2216.57	2155.14	2195.73	2212.09	2222.17	2140.58	2183.95	2104.53	2174.07	0.995468	0.9354	0.971533	0.00467	negligible	0.980142	0.692077	0.982314	-0.0228	negligible	0.968014	0.326495	0.987317	-0.0565	negligible
Total	Sphingomyelins	531.102	544.287	527.085	527.346	507.546	509.12	508.503	540.135	516.267	521.448	497.748	501.752	0.941436	0.244266	0.945047	-0.0668	negligible	0.990065	0.980548	0.994456	-0.0014	negligible	0.99202	0.683348	0.987317	-0.0235	negligible
Total	Ceramides	7.51601	7.63936	7.19717	7.71088	7.22352	7.51114	7.13732	7.67098	7.20659	7.26923	6.95398	7.50822	0.930432	0.397858	0.945047	-0.0486	negligible	0.991383	0.0904781	0.960786	-0.0972	negligible	0.926183	0.163405	0.987317	-0.08	negligible
Total	Cholesteryl_Esters	10535.6	10704.8	10564.6	10550.5	10086.7	10385.9	10248	10490.1	10218.7	10579.6	9937.01	10378.8	0.97692	0.668893	0.94679	-0.0246	negligible	0.96589	0.921785	0.986823	-0.00565	negligible	0.957435	0.270267	0.987317	-0.0633	negligible
Total	Lipids	15390.8	15624.6	15292.1	15327.2	14766.2	15166.6	15210.1	15345.3	14857.5	15232.9	14508.4	14961.5	0.991195	0.676587	0.947113	-0.024	negligible	0.975356	0.842772	0.982314	-0.0114	negligible	0.969714	0.214668	0.987317	-0.0714	negligible

## Sheet: Table S5
Table S5. Levels of serum metabolites: differences between women who were diagnosed with breast cancer (BC, n=30) within the first year of follow-up and corresponding controls (Ctr).
Type	Metabolite	Concentration [µM] - mean value		Concentration [µM] - median value		Differences between Ctr and BC
		Ctr	BC	Ctr	BC	BC/Ctr [FC median]	p-value	FDR	effect size	effect size (t)
AC	AC(0_0)	40.1451	41.4781	39.9076	40.7709	1.02163	0.622838	0.990604	-0.0649	small
AC	AC(2_0)	8.67194	9.22652	8.70102	9.00662	1.03512	0.615191	0.990604	-0.0649	small
AC	AC(3_0)	48.3057	54.7176	44.9223	54.0796	1.20385	0.365877	0.990604	-0.118	small
AC	AC(3_0-DC)	0.00862799	0.00734265	0.00702227	0.00642876	0.915482	0.287105	0.990604	0.137	small
AC	AC(3_0-OH)	0.0527393	0.0526775	0.0533066	0.0542482	1.01766	0.64672	0.990604	-0.0591	small
AC	AC(3_1)	0.0193399	0.0195612	0.0166186	0.0173492	1.04396	0.668098	0.990604	-0.0554	small
AC	AC(4_0)	0.147988	0.170948	0.112431	0.1084	0.964149	0.373755	0.990604	-0.116	small
AC	AC(4_1)	0.0192	0.0186466	0.0178529	0.0160567	0.899387	0.592002	0.990604	0.0706	small
AC	AC(5_0)	0.237187	0.281301	0.219971	0.227335	1.03348	0.664981	0.990604	-0.0573	small
AC	AC(5_0-DC)	0.218507	0.225463	0.21628	0.22517	1.0411	0.917572	0.999497	-0.0133	small
AC	AC(5_0-OH)	0.0117266	0.0110369	0.0121754	0.0109965	0.903178	0.477889	0.990604	0.0917	small
AC	AC(5_1)	0.0263544	0.0287724	0.0280715	0.0272105	0.969329	0.668085	0.990604	-0.0554	small
AC	AC(6_0)	0.0599799	0.062929	0.0629925	0.0573907	0.911072	0.982441	0.999497	-0.00382	small
AC	AC(7_0)	0.0491699	0.0364562	0.0438915	0.0240535	0.548021	0.138126	0.990604	0.192	small
AC	AC(8_0)	0.116195	0.131039	0.115	0.114281	0.993749	0.532498	0.990604	-0.0821	small
AC	AC(8_1)	0.173712	0.186181	0.144384	0.169429	1.17346	0.675688	0.990604	-0.0554	small
AC	AC(10_0)	0.1728	0.20062	0.142206	0.181856	1.27882	0.389819	0.990604	-0.113	small
AC	AC(10_1)	0.0713115	0.070905	0.0688358	0.0662425	0.962327	0.85918	0.999497	0.0229	small
AC	AC(10_2)	0.0230328	0.0270231	0.0190193	0.0228918	1.20361	0.231084	0.990604	-0.155	small
AC	AC(10_3)	0.0570415	0.062246	0.0476058	0.0646031	1.35704	0.442005	0.990604	-0.0993	small
AC	AC(12_0)	0.0681365	0.074227	0.055448	0.0697549	1.25802	0.636136	0.990604	-0.0611	small
AC	AC(12_1)	0.0811923	0.0805786	0.0697798	0.0808921	1.15925	0.744983	0.990604	-0.042	small
AC	AC(13_0)	0.194688	0.212224	0.155568	0.201111	1.29275	0.381736	0.990604	-0.115	small
AC	AC(14_0)	0.0354381	0.0377336	0.0327814	0.0363892	1.11006	0.668093	0.990604	-0.0554	small
AC	AC(14_0-OH)	0.00830998	0.00861044	0.00961758	0.00948311	0.986018	0.797323	0.999497	-0.0343	small
AC	AC(14_1)	0.0954355	0.0949328	0.0896625	0.0933732	1.04138	0.730162	0.990604	-0.0458	small
AC	AC(14_2)	0.0263707	0.0234215	0.019568	0.0162297	0.829398	0.633267	0.990604	0.063	small
AC	AC(16_0)	0.0968011	0.0974337	0.095059	0.0973093	1.02367	0.842967	0.999497	-0.0267	small
AC	AC(16_1)	0.0274725	0.0278974	0.0286742	0.0265025	0.924263	0.952842	0.999497	-0.00763	small
AC	AC(18_0)	0.0526346	0.0495246	0.0457244	0.0439836	0.961928	0.534618	0.990604	0.0802	small
AC	AC(18_1)	0.132884	0.128811	0.124225	0.119677	0.963389	0.722716	0.990604	0.0458	small
AC	AC(18_2)	0.0616717	0.0617489	0.0601671	0.0600964	0.998825	0.877553	0.999497	0.021	small
AA	Ala	404.015	396.285	399.269	392.885	0.984011	0.959043	0.999497	0.00763	small
AA	Arg	140.032	149.15	133.029	145.09	1.09067	0.542205	0.990604	-0.0802	small
AA	Asn	51.667	51.298	49.9654	51.098	1.02267	0.982441	0.999497	-0.00382	small
AA	Asp	41.6496	41.2964	40.6889	40.6356	0.998689	1	1	0	small
AA	Cit	32.9076	32.6819	31.2141	32.4671	1.04014	0.752351	0.990604	-0.042	small
AA	Gln	649.326	644.475	659.487	636.005	0.964394	0.708193	0.990604	0.0496	small
AA	Glu	110.464	120.408	108.129	117.543	1.08706	0.358101	0.990604	-0.12	small
AA	Gly	331.948	347.309	337.386	345.291	1.02343	0.440431	0.990604	-0.101	small
AA	His	95.2857	94.3102	95.0728	93.5115	0.983578	0.941072	0.999497	0.00954	small
AA	Lys	169.61	159.321	170.417	158.232	0.928496	0.17849	0.990604	0.174	small
AA	Met	23.5368	23.5685	23.7004	23.1697	0.977611	0.842967	0.999497	0.0267	small
AA	Orn	85.6581	87.6515	78.7597	88.5975	1.12491	0.358101	0.990604	-0.12	small
AA	Phe	103.126	109.163	100.415	104.683	1.0425	0.213247	0.990604	-0.163	small
AA	Pro	206.943	211.801	194.647	197.093	1.01257	0.767465	0.990604	-0.0382	small
AA	Ser	164.657	177.188	165.407	169.991	1.02772	0.169141	0.990604	-0.177	small
AA	Thr	124.82	123.977	127.039	123.24	0.9701	0.730162	0.990604	0.0458	small
AA	Trp	63.4204	63.5364	61.4085	60.7525	0.989317	0.947356	0.999497	0.00954	small
AA	Tyr	76.0619	74.3199	76.0492	74.4289	0.978694	0.592002	0.990604	0.0706	small
AA	Val	224.91	224.67	227.715	208.744	0.916688	0.604834	0.990604	0.0667	small
AA	xLeu	213.398	215.126	199.321	204.673	1.02685	0.74123	0.990604	-0.0439	small
BA	ADMA	0.491005	0.481961	0.488575	0.483125	0.988846	0.622838	0.990604	0.0649	small
BA	Creatinine	64.9689	66.7591	60.3507	65.68	1.08831	0.0532353	0.990604	-0.25	small
BA	Kynurenine	2.00958	1.89021	1.92896	1.76985	0.917516	0.192198	0.990604	0.17	small
BA	Met-SO	1.49181	2.12815	1.41093	1.30342	0.923803	0.636136	0.990604	0.0611	small
BA	Putrescine	0.120626	0.0902437	0.117839	0.059504	0.50496	0.0357671	0.990604	0.271	small
BA	Sarcosine	1.33656	1.2035	1.31385	1.26277	0.961121	0.468791	0.990604	0.0935	small
BA	SDMA	0.470762	0.469878	0.448794	0.445729	0.993172	0.889136	0.999497	0.0191	small
BA	Serotonin	0.647489	0.549043	0.534269	0.459538	0.860125	0.235886	0.990604	0.155	small
BA	t4-OH-Pro	11.7154	11.7344	10.8953	10.4502	0.959152	0.924017	0.999497	0.0133	small
BA	Taurine	134.631	128.716	135.665	126.933	0.935634	0.476136	0.990604	0.0935	small
CE	CE(16_0)	216.69	239.021	233.203	224.094	0.960941	0.859182	0.999497	-0.0229	small
CE	CE(16_1)	246.553	236.088	228.681	218.234	0.954315	1	1	0	small
CE	CE(17_0)	8.195	10.9744	6.5391	10.056	1.53783	0.00569706	0.990604	-0.356	medium
CE	CE(17_1)	23.6621	26.7815	22.5297	23.4715	1.0418	0.230075	0.990604	-0.156	small
CE	CE(17_2)	3.66501	3.72844	3.92964	3.97268	1.01095	0.847585	0.999497	-0.0248	small
CE	CE(18_1)	633.564	731.495	526.422	714.045	1.35641	0.581878	0.990604	-0.0726	small
CE	CE(18_2)	6313.78	6791.39	6128.54	6750.76	1.10153	0.168055	0.990604	-0.179	small
CE	CE(18_3)	257.218	245.48	252.889	239.386	0.946604	0.594555	0.990604	0.0687	small
CE	CE(19_2)	8.47909	8.42964	7.6242	7.14706	0.937418	0.602204	0.990604	0.0687	small
CE	CE(19_3)	3.40874	3.87613	2.83813	3.67351	1.29434	0.286055	0.990604	-0.139	small
CE	CE(20_4)	1027.22	1067.1	958.026	1026.89	1.07188	0.622838	0.990604	-0.0649	small
CE	CE(20_5)	371.115	498.41	319.943	451.908	1.41247	0.126614	0.990604	-0.199	small
CE	CE(22_5)	30.0014	20.4276	31.7352	20.2598	0.638402	0.0136498	0.990604	0.316	medium
CE	CE(22_6)	274.661	315.945	270.862	311.925	1.1516	0.0964641	0.990604	-0.216	small
DG	DG(32_1)	5.29657	5.53336	4.67384	4.35201	0.931141	0.982441	0.999497	0.00382	small
DG	DG(32_2)	2.08421	2.19747	1.90758	1.86659	0.978509	0.994147	1	0.00191	small
DG	DG(34_1)	19.4859	21.6743	19.1325	18.9723	0.991626	0.686461	0.990604	-0.0534	small
DG	DG(34_3)	4.46989	5.01151	3.84161	4.25064	1.10647	0.900743	0.999497	-0.0172	small
DG	DG(36_2)	14.4509	14.7367	13.1543	12.9896	0.987485	0.763523	0.990604	0.04	small
DG	DG(36_3)	15.2551	14.8523	13.9821	14.0608	1.00563	0.487126	0.990604	0.0897	small
DG	DG(36_4)	6.36462	6.2638	5.22156	5.42797	1.03953	0.643768	0.990604	0.0611	small
DG	DG(38_5)	1.22889	1.32512	1.15736	1.06956	0.92414	0.752351	0.990604	-0.042	small
DG	DG(39_0)	3.79439	4.49804	2.91164	4.21836	1.44879	0.272894	0.990604	-0.143	small
DG	DG(41_1)	3.21929	3.22094	3.02105	3.50971	1.16175	0.664981	0.990604	-0.0573	small
DG	DG(42_0)	1.83694	1.97968	1.93793	1.84567	0.952392	0.842967	0.999497	-0.0267	small
DG	DG(42_1)	7.51362	8.02768	7.23294	8.0714	1.11592	0.235886	0.990604	-0.155	small
DG	DG(42_2)	0.888681	2.23568	0.856673	0.837074	0.977122	0.82007	0.999497	-0.0306	small
DG	DG(44_3)	1.90259	2.00425	1.91358	2.08913	1.09174	0.389819	0.990604	-0.113	small
DG	DG-O(32_2)	2.25147	1.99015	1.94971	1.58604	0.813471	0.414675	0.990604	0.107	small
DG	DG-O(34_1)	11.0703	10.0285	10.385	8.77862	0.845313	0.160158	0.990604	0.181	small
DG	DG-O(36_4)	4.6038	4.79049	4.40518	4.76865	1.08251	0.342861	0.990604	-0.124	small
TG	TG(44_1)	5.58044	4.52642	2.13392	0.383176	0.179564	0.970739	0.999497	0.00573	small
TG	TG(44_2)	2.61302	2.70144	1.67079	1.40812	0.842788	0.959043	0.999497	-0.00763	small
TG	TG(46_2)	8.63797	5.39059	5.82633	1.83429	0.314827	0.0215834	0.990604	0.296	small
TG	TG(48_1)	39.3776	42.3147	34.1374	30.2097	0.884944	0.912371	0.999497	0.0152	small
TG	TG(48_2)	33.3709	31.6808	29.4364	22.3522	0.759339	0.423161	0.990604	0.105	small
TG	TG(48_3)	13.4317	10.1005	11.5465	3.34501	0.289699	0.406289	0.990604	0.109	small
TG	TG(49_1)	7.53093	8.54642	6.59719	6.30251	0.955333	0.970739	0.999497	0.00573	small
TG	TG(49_2)	6.47916	6.59466	5.66602	5.3861	0.950597	0.752351	0.990604	0.042	small
TG	TG(50_1)	76.8337	81.4801	64.6703	56.6593	0.876125	0.571836	0.990604	0.0745	small
TG	TG(50_2)	115.94	117.776	103.835	86.5636	0.833664	0.458091	0.990604	0.0973	small
TG	TG(50_3)	67.5419	65.6313	64.2465	51.6867	0.804505	0.273927	0.990604	0.141	small
TG	TG(50_4)	24.1782	23.1814	23.0063	19.4753	0.846523	0.146231	0.990604	0.188	small
TG	TG(51_1)	4.53865	5.74723	3.32224	4.19633	1.2631	0.503907	0.990604	-0.0878	small
TG	TG(51_2)	13.9483	14.3719	14.181	10.4545	0.737219	0.342861	0.990604	0.124	small
TG	TG(51_3)	10.0972	10.405	10.3318	8.34274	0.807479	0.424656	0.990604	0.103	small
TG	TG(51_4)	4.06699	4.23881	4.3318	3.6518	0.843022	0.604834	0.990604	0.0667	small
TG	TG(51_5)	1.16848	1.41207	1.21929	1.36638	1.12064	0.335396	0.990604	-0.126	small
TG	TG(52_2)	218.978	233.366	185.703	172.747	0.930232	0.467066	0.990604	0.0954	small
TG	TG(52_3)	254.903	248.637	226.951	197.942	0.872182	0.36713	0.990604	0.116	small
TG	TG(52_4)	123.503	119.863	111.893	102.228	0.91362	0.431747	0.990604	0.103	small
TG	TG(52_5)	31.6923	31.9717	28.5926	27.2627	0.953488	0.542205	0.990604	0.0802	small
TG	TG(52_6)	5.65276	7.03271	3.80671	5.26419	1.38287	0.207837	0.990604	-0.164	small
TG	TG(52_7)	3.06259	3.1982	3.19156	3.21496	1.00733	0.982441	0.999497	-0.00382	small
TG	TG(53_3)	9.37252	9.55394	8.97318	8.26151	0.920689	0.622838	0.990604	0.0649	small
TG	TG(53_4)	5.8629	5.8464	5.53277	4.94236	0.893288	0.279422	0.990604	0.141	small
TG	TG(53_5)	2.49054	2.52123	2.3894	2.59432	1.08576	0.594555	0.990604	0.0687	small
TG	TG(53_6)	1.20331	1.28276	1.20428	1.43331	1.19019	0.801552	0.999497	-0.0324	small
TG	TG(54_2)	0.847794	1.56521	0.628749	0.681021	1.08314	0.213247	0.990604	-0.163	small
TG	TG(54_3)	76.2251	69.3107	66.0371	59.4989	0.900992	0.235886	0.990604	0.155	small
TG	TG(54_4)	78.8522	72.2721	68.9911	62.2534	0.902341	0.359328	0.990604	0.118	small
TG	TG(54_5)	53.6471	51.087	44.9576	41.6418	0.926245	0.458091	0.990604	0.0973	small
TG	TG(54_6)	29.1641	30.3021	27.7034	23.9701	0.865239	0.93568	0.999497	0.0115	small
TG	TG(54_7)	8.04765	9.69478	7.12413	7.58847	1.06518	0.947356	0.999497	-0.00954	small
TG	TG(55_6)	1.76764	2.10813	1.76387	2.04969	1.16204	0.150416	0.990604	-0.187	small
TG	TG(55_7)	1.36627	1.83915	1.47358	1.75608	1.19171	0.130367	0.990604	-0.196	small
TG	TG(56_6)	10.2238	10.4531	10.0271	9.35897	0.933364	0.675688	0.990604	0.0554	small
TG	TG(56_7)	20.7073	22.2873	20.2275	21.6028	1.06799	0.763523	0.990604	-0.04	small
TG	TG(56_8)	12.5269	13.7102	12.3975	8.6062	0.694189	0.877553	0.999497	-0.021	small
TG	TG(56_9)	2.50908	2.93425	2.28249	2.11076	0.924761	0.711669	0.990604	0.0478	small
LPC	LPC(14_0)	1.31117	1.36376	1.3976	1.57868	1.12957	0.797323	0.999497	-0.0343	small
LPC	LPC(15_0)	0.803891	0.9706	0.814671	0.971514	1.19252	0.063228	0.990604	-0.24	small
LPC	LPC(16_0)	92.9883	103.519	94.0717	99.4631	1.05731	0.187179	0.990604	-0.172	small
LPC	LPC(16_1)	3.51281	3.62888	3.38056	3.33807	0.987432	0.959043	0.999497	0.00763	small
LPC	LPC(17_0)	2.26505	2.76615	2.341	2.64043	1.1279	0.031941	0.990604	-0.276	small
LPC	LPC(17_1)	0.485442	0.541772	0.473965	0.498497	1.05176	0.235886	0.990604	-0.155	small
LPC	LPC(18_0)	62.9708	72.2679	63.9024	68.9351	1.07876	0.0964641	0.990604	-0.216	small
LPC	LPC(18_1)	37.8894	41.4874	37.7438	36.5112	0.967343	0.752351	0.990604	-0.042	small
LPC	LPC(18_2)	32.3345	34.131	29.77	34.268	1.15109	0.503907	0.990604	-0.0878	small
LPC	LPC(20_0)	0.116851	0.218459	0.0902729	0.125877	1.3944	0.0243355	0.990604	-0.29	small
LPC	LPC(20_1)	0.706973	0.842763	0.705179	0.757114	1.07365	0.0760374	0.990604	-0.229	small
LPC	LPC(20_3)	15.1593	18.6869	14.6857	15.6314	1.06439	0.197313	0.990604	-0.168	small
LPC	LPC(20_4)	17.9883	20.389	18.7393	19.276	1.02864	0.230075	0.990604	-0.156	small
LPC	LPC(22_5)	0.298757	0.338692	0.286557	0.350612	1.22353	0.138126	0.990604	-0.192	small
LPC	LPC(22_6)	3.41516	3.78121	3.3928	3.88807	1.14598	0.159053	0.990604	-0.183	small
LPC	LPC-O(16_1)	1.41071	1.7586	1.39043	1.5822	1.13792	0.117075	0.990604	-0.203	small
LPC	LPC-O(18_0)	0.626181	0.676076	0.638841	0.601496	0.941544	0.449212	0.990604	0.0993	small
LPC	LPC-O(18_1)	1.34798	1.71156	1.39434	1.37355	0.985096	0.373755	0.990604	-0.116	small
LPC	LPC-O(18_2)	0.415786	0.488755	0.395797	0.426175	1.07675	0.513348	0.990604	-0.0859	small
PC	PC(24_0)	0.317679	0.345765	0.296681	0.20558	0.692932	0.581878	0.990604	0.0726	small
PC	PC(25_0)	0.371756	0.339174	0.348159	0.341097	0.979717	0.513348	0.990604	0.0859	small
PC	PC(29_0)	0.257144	0.30894	0.231416	0.22328	0.964845	0.65434	0.990604	-0.0591	small
PC	PC(30_0)	3.77378	3.7672	3.36057	3.61592	1.07598	0.686461	0.990604	-0.0534	small
PC	PC(31_0)	0.447631	0.638108	0.320737	0.555409	1.73166	0.286055	0.990604	-0.139	small
PC	PC(31_3)	0.169323	0.204762	0.147414	0.186647	1.26614	0.406289	0.990604	-0.109	small
PC	PC(32_0)	17.355	17.7053	16.9426	17.6426	1.04132	0.697296	0.990604	-0.0515	small
PC	PC(32_1)	24.3508	21.4997	18.5078	19.0141	1.02736	0.994147	1	0.00191	small
PC	PC(32_2)	6.42902	6.31237	5.51349	5.93068	1.07567	0.877553	0.999497	-0.021	small
PC	PC(32_3)	1.56465	1.62634	1.39201	1.61	1.1566	0.358101	0.990604	-0.12	small
PC	PC(32_4)	0.505299	0.810929	0.59391	0.608124	1.02393	0.612483	0.990604	-0.0667	small
PC	PC(32_5)	0.902656	1.07772	0.858043	0.963719	1.12316	0.119358	0.990604	-0.203	small
PC	PC(32_6)	0.297399	0.895445	0.152	0.101	0.664474	0.260147	0.990604	0.147	small
PC	PC(33_0)	1.78742	1.88604	1.69147	1.8016	1.06511	0.657376	0.990604	-0.0573	small
PC	PC(33_1)	7.62188	6.99999	7.47173	7.79238	1.04292	0.889136	0.999497	0.0191	small
PC	PC(33_2)	3.79105	4.05113	3.77086	4.02459	1.06729	0.602204	0.990604	-0.0687	small
PC	PC(33_3)	0.703782	0.755412	0.648925	0.681681	1.05048	0.808676	0.999497	-0.0324	small
PC	PC(33_4)	1.50217	1.54163	1.45705	1.46082	1.00259	0.801552	0.999497	-0.0324	small
PC	PC(34_1)	208.292	209.861	200.214	199.979	0.998825	0.778781	0.996432	-0.0363	small
PC	PC(34_3)	24.818	24.5647	23.8652	22.6801	0.950342	0.767465	0.990604	0.0382	small
PC	PC(34_4)	10.933	10.22	8.6589	9.29905	1.07393	0.752351	0.990604	-0.042	small
PC	PC(34_5)	3.78668	3.72376	3.78685	3.66669	0.968268	0.722716	0.990604	0.0458	small
PC	PC(35_1)	5.01638	5.47546	4.98986	5.05739	1.01353	0.494558	0.990604	-0.0897	small
PC	PC(35_2)	11.8437	12.4051	12.6292	12.0315	0.952667	0.664981	0.990604	-0.0573	small
PC	PC(35_3)	3.56178	3.77001	3.5095	3.6619	1.04343	0.467066	0.990604	-0.0954	small
PC	PC(35_4)	2.88802	3.16163	2.50234	2.97003	1.1869	0.306576	0.990604	-0.133	small
PC	PC(35_5)	2.28715	2.51875	2.22216	2.37311	1.06793	0.279422	0.990604	-0.141	small
PC	PC(36_1)	31.7339	35.4212	5.74368	15.4336	2.68707	0.350429	0.990604	-0.122	small
PC	PC(36_2)	215.961	219.262	209.703	199.621	0.951924	0.733822	0.990604	0.0439	small
PC	PC(36_3)	125.641	119.814	127.796	108.863	0.851847	0.183303	0.990604	0.172	small
PC	PC(36_4)	212.309	212.852	197.279	206.338	1.04592	0.602204	0.990604	-0.0687	small
PC	PC(36_5)	245.078	256.412	246.419	251.822	1.02193	0.459766	0.990604	-0.0954	small
PC	PC(36_6)	10.2239	10.2715	10.0438	10.2651	1.02204	0.947356	0.999497	-0.00954	small
PC	PC(37_1)	0.539373	0.627669	0.492809	0.578019	1.17291	0.115852	0.990604	-0.204	small
PC	PC(37_2)	1.65185	2.02724	1.56002	1.77942	1.14064	0.100778	0.990604	-0.212	small
PC	PC(37_3)	2.32794	2.59197	2.35689	2.41047	1.02274	0.213247	0.990604	-0.163	small
PC	PC(37_4)	5.95401	6.60732	5.74753	6.33909	1.10293	0.247812	0.990604	-0.151	small
PC	PC(37_5)	10.6576	12.0365	10.0398	10.9936	1.095	0.359328	0.990604	-0.118	small
PC	PC(37_6)	4.03321	4.41266	4.01616	4.41501	1.09931	0.160158	0.990604	-0.181	small
PC	PC(37_7)	0.573092	0.669792	0.532281	0.617501	1.1601	0.253928	0.990604	-0.148	small
PC	PC(38_1)	2.02006	2.15537	1.91287	2.06767	1.08093	0.292791	0.990604	-0.137	small
PC	PC(38_2)	5.3877	5.60749	6.68449	5.63668	0.843247	0.959043	0.999497	0.00763	small
PC	PC(38_3)	29.8974	29.2242	30.0739	27.4049	0.911254	0.602204	0.990604	0.0687	small
PC	PC(38_4)	88.5393	86.8303	85.3131	84.6043	0.991692	0.889136	0.999497	0.0191	small
PC	PC(38_5)	168.788	176.281	164.827	169.982	1.03127	0.636136	0.990604	-0.0611	small
PC	PC(38_6)	158.873	167.799	156.829	168.429	1.07396	0.399383	0.990604	-0.109	small
PC	PC(38_7)	70.4975	68.9323	66.7931	66.123	0.989968	0.763523	0.990604	0.04	small
PC	PC(39_3)	1.12102	1.14584	1.07315	1.18249	1.10189	0.65434	0.990604	-0.0591	small
PC	PC(39_4)	2.38571	2.27353	2.21975	2.29653	1.03459	0.877553	0.999497	-0.021	small
PC	PC(39_5)	1.51737	1.88812	1.38263	1.74107	1.25924	0.082343	0.990604	-0.225	small
PC	PC(39_6)	4.61259	5.0079	4.46188	4.70672	1.05487	0.431747	0.990604	-0.103	small
PC	PC(39_7)	2.40527	3.59214	2.46379	2.98714	1.21242	0.10908	0.990604	-0.208	small
PC	PC(40_1)	1.27016	1.01717	0.863735	0.759367	0.879167	0.241798	0.990604	0.152	small
PC	PC(40_2)	0.98725	0.957338	0.754968	0.69453	0.919946	0.900743	0.999497	0.0172	small
PC	PC(40_3)	1.11737	1.07869	1.02946	1.04607	1.01614	0.842967	0.999497	0.0267	small
PC	PC(40_4)	4.57756	4.50843	4.38823	4.52609	1.03142	0.786011	0.999497	-0.0363	small
PC	PC(40_5)	1.84907	2.45395	1.10189	1.14485	1.03899	0.365877	0.990604	-0.118	small
PC	PC(40_6)	53.5152	55.4812	49.9445	51.9469	1.04009	0.602204	0.990604	-0.0687	small
PC	PC(40_7)	44.3727	43.3102	43.3769	40.5607	0.935076	0.561875	0.990604	0.0763	small
PC	PC(40_8)	9.74813	15.5159	6.53734	10.3195	1.57855	0.0462098	0.990604	-0.258	small
PC	PC(40_9)	49.8858	60.1008	46.1156	59.3023	1.28595	0.253928	0.990604	-0.148	small
PC	PC(41_4)	0.479519	0.689401	0.173769	0.555659	3.19769	0.0168705	0.990604	-0.307	medium
PC	PC(41_5)	0.377619	0.31399	0.246321	0.211788	0.859807	0.697296	0.990604	0.0515	small
PC	PC(41_8)	0.984443	1.28079	0.998837	1.16221	1.16357	0.0295869	0.990604	-0.28	small
PC	PC(42_2)	1.01349	1.07128	0.215139	0.361126	1.67857	0.423161	0.990604	-0.105	small
PC	PC(42_4)	0.726905	0.736802	0.740983	0.682321	0.920832	0.581878	0.990604	0.0726	small
PC	PC(42_5)	0.572221	0.611376	0.621012	0.662795	1.06728	0.730162	0.990604	-0.0458	small
PC	PC(42_6)	1.15818	1.25417	1.1972	1.32629	1.10783	0.808676	0.999497	-0.0324	small
PC	PC(42_7)	2.02839	2.14966	1.94015	2.07797	1.07104	0.458091	0.990604	-0.0973	small
PC	PC(42_10)	3.49994	4.08858	3.45301	4.07362	1.17973	0.202526	0.990604	-0.167	small
PC	PC(43_6)	0.847937	1.3662	0.904898	0.969138	1.07099	0.664981	0.990604	-0.0573	small
PC	PC(44_1)	0.540693	0.480104	0.437205	0.250262	0.572414	0.467066	0.990604	0.0954	small
PC	PC(46_2)	0.485005	0.361214	0.370158	0.0499148	0.134847	0.4853	0.990604	0.0917	small
PC	PC-O(30_0)	0.406906	0.380137	0.386903	0.370677	0.958061	0.581878	0.990604	0.0726	small
PC	PC-O(32_1)	2.08411	2.15896	1.98354	2.0659	1.04152	0.487132	0.990604	-0.0897	small
PC	PC-O(32_3)	0.224646	0.221905	0.2263	0.241312	1.06633	0.889136	0.999497	0.0191	small
PC	PC-O(34_0)	0.467481	0.49731	0.552164	0.396383	0.717872	0.924017	0.999497	-0.0133	small
PC	PC-O(34_1)	4.87511	4.72691	4.5998	4.52189	0.983063	0.752351	0.990604	0.042	small
PC	PC-O(34_2)	8.95793	8.76926	8.32556	9.21781	1.10717	0.774744	0.995614	-0.0382	small
PC	PC-O(34_3)	9.52238	9.7466	9.05888	9.47304	1.04572	0.664981	0.990604	-0.0573	small
PC	PC-O(34_4)	1.68746	1.65389	1.56574	1.68393	1.07549	0.622838	0.990604	-0.0649	small
PC	PC-O(35_3)	1.27363	1.45185	1.33149	1.37964	1.03616	0.442005	0.990604	-0.0993	small
PC	PC-O(36_2)	2.91587	2.79875	2.95905	2.76562	0.934633	0.763523	0.990604	0.04	small
PC	PC-O(36_3)	7.52473	6.88609	7.24207	7.01203	0.968235	0.375037	0.990604	0.115	small
PC	PC-O(36_4)	16.1384	15.1013	15.263	14.5655	0.954306	0.399383	0.990604	0.109	small
PC	PC-O(36_5)	14.0486	14.4357	13.0587	13.8555	1.06101	0.581878	0.990604	-0.0726	small
PC	PC-O(36_6)	5.87127	6.18427	5.42102	6.15385	1.13518	0.320778	0.990604	-0.13	small
PC	PC-O(37_6)	0.786833	0.86922	0.791687	0.853111	1.07759	0.138126	0.990604	-0.192	small
PC	PC-O(38_3)	0.943023	0.880437	0.96074	0.923777	0.961527	0.900743	0.999497	0.0172	small
PC	PC-O(38_4)	8.73193	7.79447	8.55474	7.51204	0.878115	0.0399707	0.990604	0.266	small
PC	PC-O(38_5)	15.9764	15.0159	15.5004	15.1067	0.974601	0.292791	0.990604	0.137	small
PC	PC-O(38_6)	12.0176	12.0527	11.5759	11.6903	1.00988	0.982441	0.999497	-0.00382	small
PC	PC-O(40_4)	0.856341	0.660662	0.876106	0.642768	0.733665	0.112426	0.990604	0.207	small
PC	PC-O(40_5)	2.31253	2.04734	2.13885	2.04127	0.954379	0.328035	0.990604	0.128	small
PC	PC-O(40_6)	4.52058	4.20422	4.29116	4.15108	0.967356	0.375037	0.990604	0.115	small
PC	PC-O(40_7)	8.26914	8.24361	7.95985	8.08758	1.01605	0.854466	0.999497	0.0248	small
PC	PC-O(40_8)	8.29735	8.20481	7.96551	8.12403	1.0199	0.854466	0.999497	-0.0248	small
PC	PC-O(42_4)	0.305923	0.265859	0.275393	0.0927411	0.336759	0.708193	0.990604	0.0496	small
PC	PC-O(42_5)	1.05322	0.995341	1.06118	0.998223	0.940676	0.719149	0.990604	0.0478	small
PC	PC-O(42_6)	1.09035	0.968987	1.00053	1.06306	1.06249	0.730162	0.990604	0.0458	small
Cer	Cer(40_1)	0.832139	0.85434	0.885048	0.835102	0.943567	0.982441	0.999497	-0.00382	small
Cer	Cer(41_1)	0.972518	1.14361	1.01359	1.01481	1.0012	0.708193	0.990604	-0.0496	small
Cer	Cer(42_1)	2.41143	2.51946	2.32692	2.32357	0.998561	0.697296	0.990604	-0.0515	small
Cer	Cer(42_2)	1.81627	1.94055	1.79937	1.908	1.06037	0.544402	0.990604	-0.0782	small
Cer	Cer(43_1)	0.541594	0.667902	0.576674	0.616787	1.06956	0.513348	0.990604	-0.0859	small
SM	SM(30_1)	0.51973	0.53279	0.549794	0.504402	0.917439	0.924017	0.999497	-0.0133	small
SM	SM(31_0)	0.586156	0.592637	0.457392	0.51078	1.11672	0.752351	0.990604	-0.042	small
SM	SM(32_1)	11.3004	12.0915	11.2798	11.8047	1.04654	0.643768	0.990604	-0.0611	small
SM	SM(33_1)	11.1461	11.1053	11.5307	10.8577	0.941639	0.842967	0.999497	0.0267	small
SM	SM(33_2)	20.2386	17.317	16.1	5.275	0.32764	0.446413	0.990604	0.0982	small
SM	SM(34_1)	116.65	122.792	115.189	120.259	1.04402	0.449212	0.990604	-0.0993	small
SM	SM(34_2)	17.5124	17.2487	16.2505	15.7855	0.971389	0.513348	0.990604	0.0859	small
SM	SM(35_1)	3.85456	4.19329	3.9523	4.18258	1.05826	0.313625	0.990604	-0.132	small
SM	SM(36_1)	37.7653	38.9473	37.2763	36.4027	0.976565	0.74123	0.990604	-0.0439	small
SM	SM(36_2)	6.66707	6.42054	6.40889	5.91437	0.922839	0.414675	0.990604	0.107	small
SM	SM(37_1)	2.93426	2.90774	3.2071	2.81091	0.876462	0.970739	0.999497	0.00573	small
SM	SM(38_1)	21.9387	22.2016	21.7348	21.1645	0.973764	0.976411	0.999497	-0.00382	small
SM	SM(38_2)	14.0494	13.9293	13.8623	12.6834	0.914953	0.994147	1	0.00191	small
SM	SM(38_3)	3.12504	2.89762	2.90662	2.26761	0.780155	0.406289	0.990604	0.109	small
SM	SM(39_1)	8.45177	8.98899	8.05256	8.08627	1.00419	0.643768	0.990604	-0.0611	small
SM	SM(39_2)	3.57213	3.3929	3.38145	2.83622	0.838759	0.8315	0.999497	0.0287	small
SM	SM(40_1)	16.247	28.7712	8.12727	20.5737	2.53144	0.0414605	0.990604	-0.263	small
SM	SM(40_2)	40.9762	41.0894	38.0774	38.4334	1.00935	0.854466	0.999497	-0.0248	small
SM	SM(40_4)	9.62471	10.1686	9.45805	9.59556	1.01454	0.625616	0.990604	-0.063	small
SM	SM(41_1)	16.3285	17.2658	15.8881	16.6762	1.0496	0.522879	0.990604	-0.084	small
SM	SM(41_2)	16.9748	17.005	16.5125	17.3799	1.05253	0.592002	0.990604	-0.0706	small
SM	SM(42_1)	16.6861	19.0896	17.5235	18.617	1.0624	0.177428	0.990604	-0.176	small
SM	SM(42_2)	52.168	55.3482	49.7361	52.4313	1.05419	0.192198	0.990604	-0.17	small
SM	SM(42_3)	26.6273	27.6262	26.6078	28.1083	1.0564	0.686461	0.990604	-0.0534	small
SM	SM(43_1)	6.48536	7.25391	5.73669	5.43767	0.947876	0.912371	0.999497	-0.0152	small
SM	SM(44_1)	1.69271	1.71197	1.68028	1.42521	0.848197	0.664981	0.990604	0.0573	small
SM	SM(44_2)	1.40866	1.48323	1.20214	1.39682	1.16195	0.842967	0.999497	-0.0267	small
H	H1	6530.3	7842.86	6418.11	6911.36	1.07685	0.0385259	0.990604	-0.267	small
AC	Acylcarnitines	99.4687	107.913	100.645	106.538	1.05855	0.235886	0.990604	-0.155	small
DG	Diglicerides	105.717	110.37	94.1691	95.262	1.01161	0.877553	0.999497	-0.021	small
TG	Triglicerides	1387.94	1386.94	1222.53	1058.87	0.866129	0.299631	0.990604	0.136	small
LPC	Lysophosphatidylcholines	276.047	309.568	281.642	293.965	1.04375	0.202526	0.990604	-0.167	small
PC	Phosphatidylcholines	2069.5	2116.25	1984.68	2041.09	1.02842	0.686461	0.990604	-0.0534	small
SM	Sphingomyelins	485.531	512.372	493.163	494.314	1.00234	0.476136	0.990604	-0.0935	small
Cer	Ceramides	6.57396	7.12586	6.57415	6.4042	0.974148	0.74123	0.990604	-0.0439	small
Cer	Cholesteryl_Esters	9418.21	10199.1	9471.8	10194.5	1.0763	0.150416	0.990604	-0.187	small
	Lipids	13849	14749.7	13709.9	14472.2	1.0556	0.260147	0.990604	-0.147	small

## Sheet: Table S6
Table S6. The correlation between the level of serum metabolites and time to diagnosis with breast cancer..
Type	Metabolite	rho	p-value
AC	AC(0_0)	-0.0428084	0.363337
AC	AC(2_0)	-0.0922955	0.0496272
AC	AC(3_0)	-0.0129637	0.783189
AC	AC(3_0-DC)	-0.047433	0.313775
AC	AC(3_0-OH)	-0.0784744	0.0952776
AC	AC(3_1)	-0.0500367	0.287921
AC	AC(4_0)	-0.0574308	0.222474
AC	AC(4_1)	0.079955	0.089175
AC	AC(5_0)	-0.0677	0.150269
AC	AC(5_0-DC)	0.00177734	0.969908
AC	AC(5_0-OH)	-0.0340017	0.47036
AC	AC(5_1)	-0.060526	0.198498
AC	AC(6_0)	-0.0561714	0.232799
AC	AC(7_0)	-0.062537	0.183964
AC	AC(8_0)	-0.0443113	0.34672
AC	AC(8_1)	-0.0312575	0.506945
AC	AC(10_0)	-0.0380315	0.419373
AC	AC(10_1)	0.0164975	0.726201
AC	AC(10_2)	-0.076453	0.104143
AC	AC(10_3)	-0.0014562	0.975343
AC	AC(12_0)	-0.055124	0.24164
AC	AC(12_1)	-0.0595203	0.206073
AC	AC(13_0)	-0.0628336	0.181889
AC	AC(14_0)	-0.0932429	0.0473224
AC	AC(14_0-OH)	-0.0512789	0.276105
AC	AC(14_1)	-0.0524488	0.265282
AC	AC(14_2)	-0.034341	0.465939
AC	AC(16_0)	-0.047356	0.314562
AC	AC(16_1)	-0.10078	0.0319911
AC	AC(18_0)	-0.0138908	0.768112
AC	AC(18_1)	-0.0404547	0.390339
AC	AC(18_2)	-0.0166359	0.723998
AA	Ala	-0.0117343	0.803307
AA	Arg	0.0196278	0.676942
AA	Asn	0.0887268	0.0591673
AA	Asp	-0.00647928	0.890617
AA	Cit	-0.154814	0.000946781
AA	Gln	0.0280312	0.551791
AA	Glu	-0.0434299	0.356406
AA	Gly	0.0607883	0.196556
AA	His	0.0545732	0.246383
AA	Lys	0.00781931	0.868183
AA	Met	0.0334952	0.477
AA	Orn	-0.00494545	0.916401
AA	Phe	0.00912375	0.846446
AA	Pro	-0.0212183	0.652416
AA	Ser	0.0857379	0.0682814
AA	Thr	0.0162709	0.729814
AA	Trp	0.0966442	0.0397741
AA	Tyr	-0.0114894	0.807332
AA	Val	-0.00860733	0.855038
AA	xLeu	0.00587215	0.900811
BA	ADMA	-0.0333211	0.479295
BA	Creatinine	-0.0554281	0.239049
BA	Kynurenine	-0.0158458	0.736609
BA	Met-SO	0.0446949	0.342557
BA	Putrescine	-0.0307405	0.514001
BA	Sarcosine	-0.000123393	0.99791
BA	SDMA	0.0147123	0.754824
BA	Serotonin	0.128668	0.00609936
BA	t4-OH-Pro	-0.0568182	0.227455
BA	Taurine	0.0421053	0.371278
CE	CE(16_0)	0.000203736	0.99655
CE	CE(16_1)	-0.0568812	0.226939
CE	CE(17_0)	-0.0681786	0.1474
CE	CE(17_1)	-0.0967773	0.0395007
CE	CE(17_2)	-0.00148777	0.974809
CE	CE(18_1)	-0.0418308	0.374408
CE	CE(18_2)	-0.0268109	0.569245
CE	CE(18_3)	-0.0359438	0.445372
CE	CE(19_2)	0.0148814	0.752098
CE	CE(19_3)	0.0213103	0.651008
CE	CE(20_4)	-0.0548887	0.243658
CE	CE(20_5)	-0.100025	0.0333072
CE	CE(22_5)	0.100338	0.0327557
CE	CE(22_6)	-0.0776288	0.09891
DG	DG(32_1)	-0.0406763	0.387746
DG	DG(32_2)	-0.0452632	0.33645
DG	DG(34_1)	-0.0178366	0.704976
DG	DG(34_3)	-0.0489368	0.298662
DG	DG(36_2)	-0.0224197	0.634133
DG	DG(36_3)	-0.0147622	0.754018
DG	DG(36_4)	-0.00470552	0.920443
DG	DG(38_5)	-0.0906072	0.0539668
DG	DG(39_0)	-0.0720119	0.125908
DG	DG(41_1)	-0.0574427	0.222378
DG	DG(42_0)	-0.0247443	0.59939
DG	DG(42_1)	-0.0193518	0.681234
DG	DG(42_2)	-0.0251538	0.59336
DG	DG(44_3)	-0.0723366	0.124206
DG	DG-O(32_2)	-0.0260012	0.58097
DG	DG-O(34_1)	-0.00242387	0.95897
DG	DG-O(36_4)	-0.0105065	0.823531
TG	TG(44_1)	-0.0276609	0.55706
TG	TG(44_2)	-0.0674704	0.15166
TG	TG(46_2)	-0.0210718	0.65466
TG	TG(48_1)	-0.069004	0.142551
TG	TG(48_2)	-0.0552817	0.240294
TG	TG(48_3)	-0.0530226	0.260082
TG	TG(49_1)	-0.0534765	0.256019
TG	TG(49_2)	-0.0771175	0.101159
TG	TG(50_1)	-0.0190148	0.686489
TG	TG(50_2)	-0.0320736	0.495912
TG	TG(50_3)	-0.0407587	0.386785
TG	TG(50_4)	-0.0485716	0.302287
TG	TG(51_1)	-0.0265218	0.573418
TG	TG(51_2)	-0.0481155	0.306855
TG	TG(51_3)	-0.0488421	0.2996
TG	TG(51_4)	-0.0598	0.203945
TG	TG(51_5)	-0.0617104	0.18984
TG	TG(52_2)	-0.00933514	0.842934
TG	TG(52_3)	0.00163694	0.972284
TG	TG(52_4)	0.0010321	0.982523
TG	TG(52_5)	-0.0259568	0.581616
TG	TG(52_6)	-0.0462786	0.325711
TG	TG(52_7)	-0.045339	0.335641
TG	TG(53_3)	-0.0400931	0.394593
TG	TG(53_4)	-0.014375	0.76027
TG	TG(53_5)	-0.0389539	0.408175
TG	TG(53_6)	-0.0184353	0.695559
TG	TG(54_2)	0.0263714	0.575596
TG	TG(54_3)	-0.00184142	0.968823
TG	TG(54_4)	0.0303303	0.519635
TG	TG(54_5)	0.0235051	0.617805
TG	TG(54_6)	-0.0215299	0.647653
TG	TG(54_7)	-0.0772745	0.100464
TG	TG(55_6)	-0.0697792	0.138109
TG	TG(55_7)	-0.0863984	0.066174
TG	TG(56_6)	-0.0107394	0.819685
TG	TG(56_7)	-0.0379604	0.420243
TG	TG(56_8)	-0.044422	0.345516
TG	TG(56_9)	-0.0310543	0.509712
LPC	LPC(14_0)	-0.0231476	0.623163
LPC	LPC(15_0)	-0.0499523	0.288735
LPC	LPC(16_0)	0.0479577	0.308446
LPC	LPC(16_1)	0.00822201	0.861461
LPC	LPC(17_0)	-0.0242588	0.606575
LPC	LPC(17_1)	-0.0327516	0.486842
LPC	LPC(18_0)	0.0563294	0.231486
LPC	LPC(18_1)	0.0576657	0.220585
LPC	LPC(18_2)	0.058488	0.214063
LPC	LPC(20_0)	0.0471446	0.31673
LPC	LPC(20_1)	0.00696981	0.882393
LPC	LPC(20_3)	-0.00207556	0.964862
LPC	LPC(20_4)	0.0260737	0.579916
LPC	LPC(22_5)	0.0152481	0.746195
LPC	LPC(22_6)	-0.0114279	0.808342
LPC	LPC-O(16_1)	0.0366153	0.43691
LPC	LPC-O(18_0)	0.0901006	0.0553291
LPC	LPC-O(18_1)	0.0685049	0.145468
LPC	LPC-O(18_2)	0.0438053	0.35226
PC	PC(24_0)	-0.00442157	0.92523
PC	PC(25_0)	-0.0676452	0.1506
PC	PC(29_0)	-0.0504089	0.284345
PC	PC(30_0)	-0.110183	0.0189876
PC	PC(31_0)	-0.116187	0.013344
PC	PC(31_3)	-0.0462784	0.325713
PC	PC(32_0)	-0.0688282	0.143573
PC	PC(32_1)	-0.0713042	0.129681
PC	PC(32_2)	-0.0696735	0.138708
PC	PC(32_3)	-0.10604	0.0240042
PC	PC(32_4)	-0.0996946	0.0338962
PC	PC(32_5)	-0.0350657	0.456575
PC	PC(32_6)	0.0363363	0.440415
PC	PC(33_0)	-0.107537	0.0220732
PC	PC(33_1)	-0.0654042	0.164622
PC	PC(33_2)	-0.0808437	0.0856653
PC	PC(33_3)	-0.0831529	0.0770639
PC	PC(33_4)	0.0647195	0.169096
PC	PC(34_1)	-0.0418129	0.374612
PC	PC(34_3)	-0.0562808	0.231889
PC	PC(34_4)	-0.0771368	0.101074
PC	PC(34_5)	-0.0679221	0.148932
PC	PC(35_1)	-0.0769361	0.101967
PC	PC(35_2)	-0.0676646	0.150483
PC	PC(35_3)	-0.0806692	0.0863453
PC	PC(35_4)	-0.0863453	0.0663416
PC	PC(35_5)	-0.0959432	0.0412405
PC	PC(36_1)	-0.0725921	0.122879
PC	PC(36_2)	-0.00868376	0.853765
PC	PC(36_3)	-0.0249565	0.596262
PC	PC(36_4)	-0.0348039	0.459946
PC	PC(36_5)	-0.00806673	0.864051
PC	PC(36_6)	-0.068976	0.142713
PC	PC(37_1)	-0.0431371	0.359662
PC	PC(37_2)	-0.0717191	0.127459
PC	PC(37_3)	-0.0991696	0.0348517
PC	PC(37_4)	-0.118131	0.0118646
PC	PC(37_5)	-0.0488941	0.299085
PC	PC(37_6)	-0.0491936	0.296131
PC	PC(37_7)	-0.0361482	0.442787
PC	PC(38_1)	-0.0471664	0.316506
PC	PC(38_2)	0.00593234	0.899799
PC	PC(38_3)	-0.0153688	0.744257
PC	PC(38_4)	-0.0447239	0.342245
PC	PC(38_5)	-0.0325781	0.489155
PC	PC(38_6)	-0.0684694	0.145678
PC	PC(38_7)	-0.0249772	0.595956
PC	PC(39_3)	-0.0563838	0.231034
PC	PC(39_4)	-0.0347146	0.461098
PC	PC(39_5)	-0.129589	0.00574182
PC	PC(39_6)	-0.113239	0.0158972
PC	PC(39_7)	-0.01786	0.704608
PC	PC(40_1)	-0.0425023	0.366781
PC	PC(40_2)	-0.0782776	0.0961133
PC	PC(40_3)	-0.0859611	0.0675632
PC	PC(40_4)	-0.0230363	0.624835
PC	PC(40_5)	-0.0101697	0.829099
PC	PC(40_6)	-0.0737476	0.117015
PC	PC(40_7)	-0.0210963	0.654284
PC	PC(40_8)	-0.0641288	0.173029
PC	PC(40_9)	-0.0130351	0.782024
PC	PC(41_4)	-0.0323626	0.492035
PC	PC(41_5)	-0.0678968	0.149084
PC	PC(41_8)	-0.116468	0.0131205
PC	PC(42_2)	-0.0237479	0.614177
PC	PC(42_4)	-0.0374044	0.427087
PC	PC(42_5)	-0.00718179	0.878844
PC	PC(42_6)	-0.0517597	0.271622
PC	PC(42_7)	-0.0157588	0.738001
PC	PC(42_10)	-0.0193659	0.681015
PC	PC(43_6)	-0.0623153	0.185527
PC	PC(44_1)	0.000850619	0.985595
PC	PC(46_2)	0.0481257	0.306752
PC	PC-O(30_0)	0.0315875	0.502468
PC	PC-O(32_1)	-0.0350795	0.456398
PC	PC-O(32_3)	-0.00562989	0.904883
PC	PC-O(34_0)	0.0154135	0.743538
PC	PC-O(34_1)	0.0277141	0.556302
PC	PC-O(34_2)	0.0065678	0.889132
PC	PC-O(34_3)	0.0236846	0.615122
PC	PC-O(34_4)	-0.0510807	0.277968
PC	PC-O(35_3)	-0.0132608	0.778348
PC	PC-O(36_2)	0.0447371	0.342102
PC	PC-O(36_3)	0.0352543	0.454155
PC	PC-O(36_4)	-0.00293734	0.950288
PC	PC-O(36_5)	-0.0302669	0.520509
PC	PC-O(36_6)	-0.00809774	0.863534
PC	PC-O(37_6)	-0.034504	0.463823
PC	PC-O(38_3)	0.069718	0.138455
PC	PC-O(38_4)	0.0279037	0.553602
PC	PC-O(38_5)	-0.00421969	0.928634
PC	PC-O(38_6)	-0.0321315	0.495133
PC	PC-O(40_4)	0.0814517	0.0833288
PC	PC-O(40_5)	0.053009	0.260204
PC	PC-O(40_6)	0.0016055	0.972816
PC	PC-O(40_7)	-0.0117704	0.802715
PC	PC-O(40_8)	-0.0282351	0.548899
PC	PC-O(42_4)	0.0798323	0.0896685
PC	PC-O(42_5)	0.0623732	0.185118
PC	PC-O(42_6)	0.0523321	0.266348
Cer	Cer(40_1)	0.00066312	0.98877
Cer	Cer(41_1)	-0.0289196	0.539251
Cer	Cer(42_1)	0.0208471	0.658108
Cer	Cer(42_2)	-0.0659636	0.161034
Cer	Cer(43_1)	-0.0133758	0.776477
SM	SM(30_1)	-0.0483957	0.304043
SM	SM(31_0)	0.00462994	0.921717
SM	SM(32_1)	-0.0651253	0.166434
SM	SM(33_1)	-0.0690304	0.142398
SM	SM(33_2)	0.0386821	0.411455
SM	SM(34_1)	-0.0153938	0.743855
SM	SM(34_2)	-0.0445027	0.34464
SM	SM(35_1)	-0.104659	0.0259129
SM	SM(36_1)	-0.0173089	0.713314
SM	SM(36_2)	-0.0391629	0.405662
SM	SM(37_1)	-0.0719077	0.126458
SM	SM(38_1)	-0.0297987	0.526984
SM	SM(38_2)	-0.0717645	0.127217
SM	SM(38_3)	0.0030245	0.948815
SM	SM(39_1)	-0.0818261	0.0819158
SM	SM(39_2)	-0.0690296	0.142402
SM	SM(40_1)	-0.033205	0.480829
SM	SM(40_2)	-0.0547613	0.244756
SM	SM(40_4)	-0.0569409	0.226451
SM	SM(41_1)	-0.0529194	0.261012
SM	SM(41_2)	-0.095204	0.042836
SM	SM(42_1)	0.0369813	0.432338
SM	SM(42_2)	-0.0179913	0.702538
SM	SM(42_3)	-0.0432043	0.358912
SM	SM(43_1)	-0.0741178	0.115183
SM	SM(44_1)	-0.063317	0.178543
SM	SM(44_2)	0.0440341	0.349749
H	H1	-0.0741394	0.115077
Total	Acylcarnitines	-0.0514467	0.274535
Total	Diglicerides	-0.0387479	0.41066
Total	Triglicerides	-0.0229694	0.625841
Total	Lysophosphatidylcholines	0.0573478	0.223145
Total	Phosphatidylcholines	-0.0527865	0.262214
Total	Sphingomyelins	-0.0439906	0.350225
Total	Ceramides	-0.0143381	0.760868
Total	Cholesteryl_Esters	-0.0560343	0.233943
Total	Lipids	-0.0568671	0.227055

## Sheet: Table S7
Table S7. Levels of serum metabolites in participants who were diagnosed with breast cancer (BC) at different times after the study inclusion: earlier diagnosis (5>BC) and later diagnosis (10<BC), separately for younger and older participants (<45 years of age and >64 years of age, respectively).Levels of serum metabolites in participants who were diagnosed with breast cancer (BC) at different ti…
Type	Metabolites	Concentration [µM] - mean value				Concentration [µM] - median value				Differences between early (<5 yrs) and late (>10 yrs) diagnosed BC in group <45 years					Differences between early (<5 yrs) and late (>10 yrs) diagnosed BC in group >64 years
		<45 5>BC	<45 10<BC	≥64 5>BC	≥64 10<BC	<45 5>BC	<45 10<BC	≥64 5>BC	≥64 10<BC	>10/<5 [FC median]	p-value	FDR	effect size	effect size (interpretation)	>10/<5 [FC median]	p-value	FDR	effect size	effect size (interpretation)
AC	AC(0:0)	39.2009	38.2741	43.5992	44.9634	39.9002	36.0284	43.6422	45.7534	0.902963	0.748774	0.977849	-0.0365	negligible	1.04837	0.505599	0.996969	0.0691	negligible
AC	AC(2:0)	7.97148	7.33663	10.1529	8.39243	6.5982	6.85557	9.95413	8.42217	1.03901	0.586142	0.977849	-0.062	negligible	0.846098	0.0151575	0.888229	-0.252	small
AC	AC(3:0)	59.6824	56.1838	58.3201	57.1588	56.3508	53.0347	59.6301	59.5904	0.941153	0.826771	0.977849	-0.025	negligible	0.999335	0.779912	0.996969	-0.0289	negligible
AC	AC(3:0-DC)	0.00666606	0.00683645	0.00752258	0.00675887	0.00661331	0.00633514	0.00721888	0.00631956	0.957938	0.855991	0.977849	0.0206	negligible	0.875422	0.135768	0.996969	-0.155	small
AC	AC(3:0-OH)	0.0484664	0.0469414	0.0552162	0.055406	0.0504005	0.0485979	0.0546446	0.0565706	0.964235	0.384262	0.955997	-0.0991	negligible	1.03525	0.675098	0.996969	0.0434	negligible
AC	AC(3:1)	0.0158085	0.0164366	0.0174615	0.0161219	0.0135019	0.0147429	0.0140311	0.0137908	1.09191	0.589812	0.977849	0.0614	negligible	0.982878	0.696246	0.996969	-0.0404	negligible
AC	AC(4:0)	0.170758	0.129554	0.192563	0.184887	0.11956	0.0894948	0.165374	0.177986	0.748535	0.146549	0.955997	-0.165	small	1.07626	0.986886	0.996969	-0.0017	negligible
AC	AC(4:1)	0.0201196	0.0217308	0.0225039	0.0234515	0.0166942	0.0202891	0.0216101	0.0221047	1.21533	0.677154	0.977849	0.0474	negligible	1.02289	0.502968	0.996969	0.0695	negligible
AC	AC(5:0)	0.263316	0.212827	0.331493	0.352781	0.228635	0.187747	0.293477	0.300886	0.821165	0.0781691	0.955997	-0.201	small	1.02525	0.487387	0.996969	0.072	negligible
AC	AC(5:0-DC)	0.216454	0.213985	0.228025	0.231804	0.196544	0.193743	0.228175	0.229882	0.985748	0.773167	0.977849	-0.0328	negligible	1.00748	0.927966	0.996969	0.00937	negligible
AC	AC(5:0-OH)	0.0110167	0.0105879	0.0123609	0.010524	0.0106735	0.0100069	0.0125451	0.00988324	0.937545	0.393083	0.955997	-0.0973	negligible	0.78782	0.0993691	0.996969	-0.171	small
AC	AC(5:1)	0.0289605	0.0275638	0.0306282	0.0282488	0.0246565	0.0246554	0.0284472	0.028197	0.999955	0.560689	0.977849	-0.0663	negligible	0.991206	0.228537	0.996969	-0.124	small
AC	AC(6:0)	0.0466574	0.048893	0.0792429	0.0658003	0.050141	0.0459537	0.0715559	0.0648037	0.916488	0.822617	0.977849	-0.0255	negligible	0.905637	0.324018	0.996969	-0.102	small
AC	AC(7:0)	0.0300331	0.0372276	0.0466486	0.0462789	0.018906	0.0226603	0.0349409	0.0350001	1.19858	0.445277	0.955997	0.087	negligible	1.0017	0.957395	0.996969	-0.00554	negligible
AC	AC(8:0)	0.111621	0.106459	0.181726	0.134844	0.106236	0.0922915	0.12194	0.130643	0.868742	0.221584	0.955997	-0.139	small	1.07137	0.415853	0.996969	-0.0844	negligible
AC	AC(8:1)	0.159061	0.14862	0.190679	0.195276	0.132723	0.122563	0.165501	0.17973	0.92345	0.521839	0.955997	-0.073	negligible	1.08597	0.548536	0.996969	0.0622	negligible
AC	AC(10:0)	0.160764	0.156125	0.262815	0.189663	0.12951	0.119241	0.192683	0.180374	0.920708	0.276211	0.955997	-0.124	small	0.936117	0.22229	0.996969	-0.127	small
AC	AC(10:1)	0.0522035	0.0577986	0.0861711	0.0701867	0.0528249	0.0475591	0.0676136	0.0669707	0.900316	0.835098	0.977849	0.0237	negligible	0.990491	1	1	0	negligible
AC	AC(10:2)	0.019502	0.0193355	0.0285222	0.0272134	0.0187836	0.0171732	0.0228039	0.0229385	0.914265	0.872772	0.977994	-0.0182	negligible	1.0059	0.931229	0.996969	-0.00895	negligible
AC	AC(10:3)	0.054746	0.0509804	0.0633567	0.0673475	0.0472813	0.0479591	0.0566188	0.0622148	1.01434	0.835096	0.977849	-0.0237	negligible	1.09884	0.601752	0.996969	0.0541	negligible
AC	AC(12:0)	0.0563824	0.053935	0.0994974	0.0706165	0.0512251	0.0482618	0.0834879	0.0625109	0.942151	0.458129	0.955997	-0.0846	negligible	0.748742	0.0407141	0.996969	-0.213	small
AC	AC(12:1)	0.0652992	0.0608746	0.106495	0.0803513	0.0570244	0.0549055	0.0896916	0.073181	0.962843	0.323415	0.955997	-0.112	small	0.815919	0.0836267	0.996969	-0.179	small
AC	AC(13:0)	0.141732	0.129584	0.240062	0.24443	0.129181	0.112017	0.212682	0.209754	0.867129	0.326041	0.955997	-0.112	small	0.986233	0.960671	0.996969	-0.00511	negligible
AC	AC(14:0)	0.0265783	0.0272686	0.0481361	0.0394427	0.0268361	0.0274364	0.0472219	0.0402392	1.02237	0.77724	0.977849	0.0323	negligible	0.85213	0.0291033	0.947473	-0.226	small
AC	AC(14:0-OH)	0.00538876	0.0061461	0.0107724	0.00757255	0.0043007	0.00198151	0.012746	0.0068526	0.460743	0.756875	0.977849	0.0353	negligible	0.537627	0.0391187	0.996969	-0.214	small
AC	AC(14:1)	0.0767433	0.0710747	0.120784	0.092052	0.0758495	0.0672544	0.110078	0.0878696	0.886682	0.336668	0.955997	-0.11	small	0.79825	0.0581739	0.996969	-0.196	small
AC	AC(14:2)	0.0185559	0.0178286	0.0293094	0.0174064	0.0177006	0.00989387	0.0240965	0.00725804	0.558957	0.906521	0.983744	-0.0133	negligible	0.301208	0.0235589	0.947473	-0.234	small
AC	AC(16:0)	0.0792823	0.086471	0.118342	0.102387	0.0817535	0.0863746	0.119354	0.105633	1.05652	0.185594	0.955997	0.15	small	0.885038	0.0081352	0.794538	-0.275	small
AC	AC(16:1)	0.019504	0.0184806	0.0378503	0.0273102	0.0191358	0.0170592	0.0349803	0.0259951	0.891482	0.597189	0.977849	-0.0602	negligible	0.743135	0.00423505	0.620435	-0.297	small
AC	AC(18:0)	0.0342511	0.0428637	0.0565045	0.0521603	0.0364383	0.0395476	0.0537664	0.0545426	1.08533	0.0647692	0.955997	0.211	small	1.01444	0.866202	0.996969	-0.0174	negligible
AC	AC(18:1)	0.103908	0.112673	0.15137	0.130457	0.103539	0.113243	0.148423	0.125873	1.09373	0.269194	0.955997	0.125	small	0.848069	0.0259313	0.947473	-0.231	small
AC	AC(18:2)	0.054009	0.055227	0.0625776	0.0572493	0.0541046	0.0553339	0.0625378	0.0556805	1.02272	0.872778	0.977994	0.0182	negligible	0.890349	0.184399	0.996969	-0.138	small
AA	Ala	396.907	382.094	408.385	438.896	382.989	383.901	407.907	449.854	1.00238	0.414123	0.955997	-0.0931	negligible	1.10283	0.0485577	0.996969	0.204	small
AA	Arg	162.926	140.972	157.85	183.853	138.326	126.679	146.475	169.495	0.915799	0.300428	0.955997	-0.119	small	1.15716	0.114574	0.996969	0.164	small
AA	Asn	53.3147	55.3076	49.4275	55.3158	52.6803	54.9419	47.5849	55.0755	1.04293	0.839269	0.977849	0.0231	negligible	1.15742	0.012474	0.888229	0.259	small
AA	Asp	39.7165	40.7682	45.6462	47.0648	39.3546	41.7975	45.814	47.9544	1.06207	0.347516	0.955997	0.107	small	1.04672	0.675109	0.996969	0.0434	negligible
AA	Cit	27.6514	26.8817	35.4644	35.6713	27.6028	26.4049	34.614	33.1738	0.956604	0.417175	0.955997	-0.0924	negligible	0.958395	0.872674	0.996969	-0.0166	negligible
AA	Gln	636.402	627.733	645.878	696.387	643.742	645.951	646.878	680.126	1.00343	0.96594	0.991483	0.00487	negligible	1.0514	0.0779194	0.996969	0.183	small
AA	Glu	98.4354	103.25	121.989	121.743	94.5238	93.676	115.501	110.061	0.991031	0.716635	0.977849	0.0414	negligible	0.952906	0.742349	0.996969	-0.0341	negligible
AA	Gly	353.991	349.324	343.875	343.104	345.981	337.269	329.247	334.03	0.974821	0.864378	0.977849	-0.0195	negligible	1.01453	0.739245	0.996969	0.0345	negligible
AA	His	97.0937	98.0716	88.9577	95.951	93.5693	93.8427	90.3828	90.3291	1.00292	0.931942	0.985772	0.00973	negligible	0.999406	0.332149	0.996969	0.101	small
AA	Lys	164.55	158.785	166.495	178.956	151.181	151.633	158.232	180.089	1.00299	0.504641	0.955997	-0.076	negligible	1.13813	0.145747	0.996969	0.15	small
AA	Met	24.398	24.1866	24.2009	26.4481	23.0276	23.0491	22.0455	24.4504	1.00093	0.991482	0.991483	-0.00122	negligible	1.10909	0.244858	0.996969	0.12	small
AA	Orn	85.0336	81.6268	91.3182	103.791	80.9612	84.0864	88.2731	100.664	1.0386	0.623384	0.977849	-0.056	negligible	1.14037	0.0193774	0.946264	0.243	small
AA	Phe	101.919	105.301	112.115	119.953	99.8855	105.039	112.546	117.91	1.05159	0.630954	0.977849	0.0547	negligible	1.04766	0.134706	0.996969	0.156	small
AA	Pro	217.166	215.848	226.372	230.093	201.799	196.348	206.535	222.682	0.972992	0.732647	0.977849	-0.039	negligible	1.07818	0.41821	0.996969	0.084	negligible
AA	Ser	183.488	178.983	167.9	179.506	178.385	171.604	163.042	171.642	0.961988	0.525306	0.955997	-0.0724	negligible	1.05274	0.157478	0.996969	0.146	small
AA	Thr	135.342	129.537	115.685	124.57	135.405	125.643	110.877	126.168	0.92791	0.347513	0.955997	-0.107	small	1.13791	0.127369	0.996969	0.158	small
AA	Trp	63.4902	65.2487	61.55	69.9134	60.3824	65.457	58.8264	70.2056	1.08404	0.375592	0.955997	0.101	small	1.19344	0.00325831	0.620435	0.305	medium
AA	Tyr	72.6816	70.7811	82.704	87.8537	66.2806	66.2413	81.2204	90.0869	0.999407	0.987224	0.991483	0.00182	negligible	1.10917	0.292811	0.996969	0.109	small
AA	Val	219.825	225.43	237.01	256.022	202.277	212.436	235.209	251.492	1.05022	0.477762	0.955997	0.0809	negligible	1.06923	0.157478	0.996969	0.146	small
AA	xLeu	207.461	215.884	229.614	252.964	184.174	201.412	215.042	242.524	1.0936	0.364199	0.955997	0.103	small	1.1278	0.101943	0.996969	0.17	small
BA	ADMA	0.476229	0.458279	0.52234	0.546415	0.458133	0.451946	0.515265	0.555705	0.986494	0.32081	0.955997	-0.113	small	1.07848	0.191294	0.996969	0.136	small
BA	Creatinine	61.4798	64.1477	69.5431	68.9529	59.4819	64.0264	67.4382	69.3446	1.0764	0.333985	0.955997	0.11	small	1.02827	1	1	0	negligible
BA	Kynurenine	1.80089	1.76277	2.27601	2.39812	1.78654	1.72622	2.15994	2.24559	0.966237	0.740696	0.977849	-0.0377	negligible	1.03965	0.32807	0.996969	0.101	small
BA	Met-SO	1.75958	2.12009	1.92585	2.52056	1.11204	1.5651	1.33876	1.49054	1.40741	0.109315	0.955997	0.182	small	1.11338	0.202707	0.996969	0.132	small
BA	Putrescine	0.0997122	0.111079	0.128557	0.0931918	0.0640645	0.104952	0.135691	0.0725528	1.63822	0.54996	0.976596	0.0681	negligible	0.534691	0.0549791	0.996969	-0.199	small
BA	Sarcosine	1.48237	1.25187	1.4148	1.50827	1.42382	1.15226	1.23476	1.46404	0.809277	0.0746254	0.955997	-0.203	small	1.18568	0.172477	0.996969	0.141	small
BA	SDMA	0.421207	0.446824	0.550948	0.527988	0.419058	0.438912	0.535691	0.517172	1.04738	0.103529	0.955997	0.186	small	0.96543	0.365971	0.996969	-0.0937	negligible
BA	Serotonin	0.642143	0.661539	0.524397	0.584002	0.635565	0.624743	0.478034	0.552128	0.982972	0.889626	0.979926	-0.0158	negligible	1.155	0.322008	0.996969	0.103	small
BA	t4-OH-Pro	12.8681	12.1882	12.9713	12.9252	10.016	9.42268	10.3331	9.43152	0.940758	0.843442	0.977849	-0.0225	negligible	0.912751	0.543072	0.996969	-0.063	negligible
BA	Taurine	132.925	136.688	131.265	132.414	135.68	139.597	130.268	132.077	1.02887	0.646203	0.977849	0.0523	negligible	1.01389	0.64829	0.996969	0.0473	negligible
CE	CE(16:0)	221.086	210.372	250.612	264.178	223.941	205.161	228.863	231.929	0.91614	0.855992	0.977849	-0.0206	negligible	1.0134	0.742349	0.996969	0.0341	negligible
CE	CE(16:1)	182.417	185.367	335.772	323.441	161.462	179.049	340.91	334.919	1.10893	0.511481	0.955997	0.0749	negligible	0.982426	0.633592	0.996969	-0.0495	negligible
CE	CE(17:0)	9.07816	9.43611	12.4008	10.9248	8.26773	8.5425	12.5205	9.60658	1.03323	0.814322	0.977849	0.0268	negligible	0.767268	0.251591	0.996969	-0.119	small
CE	CE(17:1)	20.668	19.0232	32.5089	32.3161	18.5001	18.686	30.7598	31.2182	1.01005	0.789561	0.977849	-0.0304	negligible	1.0149	0.918175	0.996969	-0.0107	negligible
CE	CE(17:2)	3.03185	2.79214	4.18976	4.41391	3.16963	2.36729	4.1294	4.86495	0.746866	0.487752	0.955997	-0.0791	negligible	1.17813	0.425335	0.996969	0.0826	negligible
CE	CE(18:1)	506.617	543.182	961.88	1039.49	508.157	443.968	977.519	929.559	0.873683	0.612102	0.977849	0.0578	negligible	0.950937	0.850072	0.996969	0.0196	negligible
CE	CE(18:2)	6472.1	6089.85	7178.07	7448.17	6225.59	5885.13	6967.93	7359.29	0.945312	0.285737	0.955997	-0.122	small	1.05617	0.348802	0.996969	0.0972	negligible
CE	CE(18:3)	233.827	220.376	299.556	292.713	203.907	220.076	287.33	303.683	1.0793	0.700749	0.977849	-0.0438	negligible	1.05692	0.783067	0.996969	-0.0285	negligible
CE	CE(19:2)	9.78044	8.00416	6.64902	7.76454	9.93226	6.49491	5.87058	7.73478	0.653921	0.128203	0.955997	-0.173	small	1.31755	0.199809	0.996969	0.133	small
CE	CE(19:3)	3.48341	3.44677	3.67625	4.08359	2.55575	2.49232	3.13681	4.12489	0.975183	0.669373	0.977849	-0.0487	negligible	1.31499	0.374753	0.996969	0.0921	negligible
CE	CE(20:4)	1008.48	977.979	1171.52	1119.55	994.244	913.51	1120.27	1055.77	0.918798	0.494472	0.955997	-0.0778	negligible	0.942426	0.281645	0.996969	-0.112	small
CE	CE(20:5)	335.62	286.841	608.412	631.932	274.185	223.877	504.034	506.505	0.816515	0.0588232	0.955997	-0.215	small	1.0049	0.885638	0.996969	-0.0149	negligible
CE	CE(22:5)	29.3297	33.4038	25.4978	25.1762	30.0745	32.1799	27.9564	27.3741	1.07	0.229763	0.955997	0.137	small	0.979171	0.98033	0.996969	-0.00256	negligible
CE	CE(22:6)	245.908	235.895	360.008	367.863	220.886	219.398	334.219	354.071	0.993263	0.494472	0.955997	-0.0778	negligible	1.0594	0.853293	0.996969	0.0192	negligible
DG	DG(32:1)	4.10748	4.5198	8.01414	7.96635	3.35218	4.31495	7.48839	7.90438	1.28721	0.158797	0.955997	0.161	small	1.05555	0.711505	0.996969	0.0384	negligible
DG	DG(32:2)	1.98033	2.06611	3.32487	3.55523	1.54335	1.77019	3.35764	3.33085	1.14698	0.387208	0.955997	0.0986	negligible	0.992021	0.472063	0.996969	0.0746	negligible
DG	DG(34:1)	16.8504	18.2466	25.4204	26.8793	13.6433	18.4888	24.0861	26.0815	1.35516	0.140703	0.955997	0.168	small	1.08284	0.576256	0.996969	0.058	negligible
DG	DG(34:3)	4.01943	3.83176	5.67304	5.74982	3.66445	3.74594	5.2843	5.64693	1.02224	0.991483	0.991483	-0.00122	negligible	1.06862	0.681125	0.996969	0.0426	negligible
DG	DG(36:2)	12.5085	13.5983	18.3971	20.2838	11.5257	12.7079	18.1567	20.6014	1.10256	0.36419	0.955997	0.103	small	1.13465	0.302336	0.996969	0.107	small
DG	DG(36:3)	13.9632	14.0559	17.2499	19.4833	12.2096	13.1727	16.6839	19.7115	1.07888	0.708678	0.977849	0.0426	negligible	1.18147	0.207106	0.996969	0.131	small
DG	DG(36:4)	6.06141	5.94773	7.01008	7.88952	5.64248	5.222	6.22989	7.23103	0.92548	0.982966	0.991483	0.00244	negligible	1.1607	0.314042	0.996969	0.105	small
DG	DG(38:5)	1.12935	1.06393	1.60434	1.56195	0.978747	0.942274	1.43417	1.30468	0.962735	0.586142	0.977849	-0.062	negligible	0.909708	0.236618	0.996969	-0.122	small
DG	DG(39:0)	3.07655	2.8138	6.08524	5.90137	2.56601	2.24025	4.5512	4.74953	0.873047	0.231837	0.955997	-0.137	small	1.04358	0.723789	0.996969	-0.0366	negligible
DG	DG(41:1)	2.71912	2.86718	4.26967	4.32198	2.74216	2.60423	3.96308	4.17824	0.949702	0.936185	0.986699	0.00913	negligible	1.05429	0.850072	0.996969	0.0196	negligible
DG	DG(42:0)	1.77944	1.69191	2.33396	2.55156	1.7379	1.87713	2.46484	2.58434	1.08012	0.70075	0.977849	-0.0438	negligible	1.04848	0.545796	0.996969	0.0626	negligible
DG	DG(42:1)	7.62462	7.41104	8.94293	9.25109	7.18829	7.05682	8.67455	9.29061	0.981712	0.708678	0.977849	-0.0426	negligible	1.07102	0.37919	0.996969	0.0911	negligible
DG	DG(42:2)	1.36916	1.48166	2.20181	3.10812	0.784726	0.845992	1.06663	1.08949	1.07807	0.839268	0.977849	0.0231	negligible	1.02144	0.551277	0.996969	0.0618	negligible
DG	DG(44:3)	2.14439	2.01499	2.54733	2.54826	2.25622	1.95367	2.40556	2.4785	0.865904	0.435809	0.955997	-0.0888	negligible	1.03032	0.921438	0.996969	-0.0102	negligible
DG	DG-O(32:2)	2.14476	2.1327	3.09458	3.7248	1.87916	1.88519	3.22753	3.42666	1.00321	0.822618	0.977849	0.0255	negligible	1.0617	0.185771	0.996969	0.137	small
DG	DG-O(34:1)	9.06514	9.70434	12.7087	14.4747	8.67128	9.06964	13.2969	14.2651	1.04594	0.41412	0.955997	0.0931	negligible	1.07281	0.152709	0.996969	0.148	small
DG	DG-O(36:4)	4.58723	4.57398	5.06293	5.48792	4.50665	4.50032	4.80979	4.97731	0.998595	0.720626	0.977849	0.0408	negligible	1.03483	0.374753	0.996969	0.0921	negligible
TG	TG(44:1)	2.93908	3.57966	7.3714	8.82812	0.338966	2.63503	5.02372	7.58996	7.77373	0.192788	0.955997	0.148	small	1.51082	0.604619	0.996969	0.0537	negligible
TG	TG(44:2)	1.74582	1.95111	4.17378	4.88405	1.30945	1.57325	3.71967	4.22281	1.20145	0.358577	0.955997	0.105	small	1.13526	0.3927	0.996969	0.0887	negligible
TG	TG(46:2)	3.94297	5.17923	10.2641	13.986	3.84192	4.34665	8.86271	11.7098	1.13137	0.358583	0.955997	0.105	small	1.32124	0.114573	0.996969	0.164	small
TG	TG(48:1)	26.3316	29.8424	64.1585	66.191	21.0471	26.6474	55.5539	58.8317	1.26609	0.149541	0.955997	0.164	small	1.059	0.729959	0.996969	0.0358	negligible
TG	TG(48:2)	22.4581	24.6866	49.3342	53.6278	18.5389	20.0695	40.9067	48.9868	1.08256	0.393096	0.955997	0.0973	negligible	1.19753	0.559545	0.996969	0.0606	negligible
TG	TG(48:3)	8.37253	9.79911	19.6858	21.334	5.35751	8.40613	19.7841	19.0182	1.56903	0.417184	0.955997	0.0924	negligible	0.961291	0.927966	0.996969	0.00937	negligible
TG	TG(49:1)	4.96132	6.3324	12.7567	12.8095	4.5044	6.18978	11.4363	12.0588	1.37416	0.0818486	0.955997	0.198	small	1.05443	0.604619	0.996969	0.0537	negligible
TG	TG(49:2)	4.48084	4.88985	10.1011	10.3532	4.09025	4.60658	9.39485	9.968	1.12623	0.481082	0.955997	0.0803	negligible	1.06101	0.711505	0.996969	0.0384	negligible
TG	TG(50:1)	57.6094	64.4692	116.021	121.679	45.4151	58.2793	100.845	108.971	1.28326	0.146549	0.955997	0.165	small	1.08059	0.461993	0.996969	0.0763	negligible
TG	TG(50:2)	89.8106	94.3417	168.68	177.968	77.0842	85.4876	157.146	165.739	1.10902	0.414123	0.955997	0.0931	negligible	1.05468	0.432525	0.996969	0.0814	negligible
TG	TG(50:3)	53.9659	54.2132	91.2486	99.8936	48.2328	52.4627	82.5019	95.0354	1.0877	0.677166	0.977849	0.0474	negligible	1.15192	0.3927	0.996969	0.0887	negligible
TG	TG(50:4)	19.6445	19.786	30.2253	31.8891	18.55	18.6365	28.2494	28.8036	1.00466	0.839269	0.977849	0.0231	negligible	1.01962	0.500361	0.996969	0.0699	negligible
TG	TG(51:1)	3.99749	4.45439	8.68428	9.2558	3.58431	2.74571	7.53627	9.81423	0.766037	0.92346	0.983904	-0.011	negligible	1.30227	0.621932	0.996969	0.0511	negligible
TG	TG(51:2)	10.0036	11.3042	20.7737	21.3652	9.94292	10.8025	20.8278	21.0513	1.08645	0.219576	0.955997	0.14	small	1.01073	0.573453	0.996969	0.0584	negligible
TG	TG(51:3)	8.11705	8.37779	14.2897	15.2211	7.51942	8.38844	13.7829	14.7788	1.11557	0.571539	0.977849	0.0645	negligible	1.07225	0.411157	0.996969	0.0852	negligible
TG	TG(51:4)	3.29066	3.39226	5.43805	5.83666	3.03266	3.30772	5.17009	5.79104	1.0907	0.822617	0.977849	0.0255	negligible	1.1201	0.312072	0.996969	0.105	small
TG	TG(51:5)	0.933267	1.03296	1.67834	1.79075	0.86197	1.11821	1.75858	1.67153	1.29727	0.518374	0.955997	0.0736	negligible	0.950501	0.461994	0.996969	0.0763	negligible
TG	TG(52:2)	182.992	205.345	317.405	342.229	161.09	192.05	299.231	331.657	1.19219	0.344777	0.955997	0.108	small	1.10837	0.374752	0.996969	0.0921	negligible
TG	TG(52:3)	233.982	229.255	312.013	352.927	218.002	218.399	311.027	356.657	1.00182	0.914986	0.983904	0.0122	negligible	1.14671	0.101086	0.996969	0.17	small
TG	TG(52:4)	117.15	109.918	144.219	163.929	106.627	107.462	134.946	151.717	1.00783	0.839268	0.977849	-0.0231	negligible	1.12428	0.191297	0.996969	0.136	small
TG	TG(52:5)	28.4293	26.477	39.3397	43.6386	26.551	25.6193	34.7807	38.3671	0.96491	0.70075	0.977849	-0.0438	negligible	1.10311	0.302338	0.996969	0.107	small
TG	TG(52:6)	5.54625	5.22655	9.10302	9.11339	4.07204	4.52494	7.16697	7.95723	1.11122	0.987224	0.991483	-0.00182	negligible	1.11026	0.866205	0.996969	0.0174	negligible
TG	TG(52:7)	2.89872	2.68689	3.54388	3.84351	2.8979	2.70397	3.40674	3.73298	0.933081	0.339356	0.955997	-0.109	small	1.09576	0.385901	0.996969	0.0899	negligible
TG	TG(53:3)	7.75129	7.99395	12.7534	13.7016	7.26945	7.97989	12.8023	13.7761	1.09773	0.623384	0.977849	0.056	negligible	1.07606	0.4746	0.996969	0.0741	negligible
TG	TG(53:4)	4.91633	4.8426	7.27007	8.10881	4.88035	4.90005	7.04567	7.55694	1.00404	0.881196	0.977994	0.017	negligible	1.07257	0.180367	0.996969	0.139	small
TG	TG(53:5)	2.08406	2.10449	3.20525	3.49037	1.95158	2.0084	3.00909	3.46236	1.02911	0.712652	0.977849	0.0419	negligible	1.15063	0.2985	0.996969	0.108	small
TG	TG(53:6)	0.827384	0.795351	1.76988	2.07168	0.875726	0.601779	1.85275	1.94849	0.687177	0.638563	0.977849	-0.0536	negligible	1.05168	0.180367	0.996969	0.139	small
TG	TG(54:2)	0.942163	2.17974	3.42809	3.53725	0.612199	0.732516	0.674844	0.964439	1.19653	0.0520297	0.955997	0.221	small	1.42913	0.236622	0.996969	0.122	small
TG	TG(54:3)	66.7333	69.7595	89.4451	106.35	61.3822	68.3998	88.0469	106.138	1.11433	0.481082	0.955997	0.0803	negligible	1.20547	0.118398	0.996969	0.162	small
TG	TG(54:4)	76.016	72.2408	86.4098	104.042	68.4965	69.4323	84.0089	95.8298	1.01366	0.822618	0.977849	0.0255	negligible	1.14071	0.109928	0.996969	0.166	small
TG	TG(54:5)	53.1073	49.4142	59.7505	69.4786	42.7224	46.9268	57.3612	61.7029	1.09841	0.830933	0.977849	0.0244	negligible	1.07569	0.181706	0.996969	0.139	small
TG	TG(54:6)	27.6522	25.0804	36.66	40.6506	23.5618	24.6403	35.5832	39.877	1.04577	0.77317	0.977849	-0.0328	negligible	1.12067	0.213089	0.996969	0.13	small
TG	TG(54:7)	7.94784	6.45947	11.2299	9.98454	5.84284	5.65245	8.41261	8.86279	0.967415	0.454904	0.955997	-0.0851	negligible	1.05351	0.888885	0.996969	-0.0145	negligible
TG	TG(55:6)	1.37021	1.41691	2.6211	2.8537	1.41454	1.33939	2.44538	2.63215	0.946875	0.789559	0.977849	-0.0304	negligible	1.07638	0.383661	0.996969	0.0903	negligible
TG	TG(55:7)	1.29578	0.975072	2.11099	2.09932	1.42022	1.1156	2.12119	2.11992	0.785517	0.0595397	0.955997	-0.214	small	0.999403	0.74857	0.996969	0.0333	negligible
TG	TG(56:6)	9.51492	9.21953	12.1699	14.08	9.52026	8.70787	11.7634	13.3502	0.914667	0.557112	0.977849	-0.0669	negligible	1.1349	0.166104	0.996969	0.143	small
TG	TG(56:7)	18.0471	16.4786	27.5624	29.8011	16.0006	15.5652	24.4714	27.4658	0.972786	0.280946	0.955997	-0.123	small	1.12236	0.332151	0.996969	0.101	small
TG	TG(56:8)	9.64027	8.05869	15.7791	16.2344	7.60947	6.18513	13.8915	16.2139	0.812821	0.435809	0.955997	-0.0888	negligible	1.16717	0.862974	0.996969	0.0179	negligible
TG	TG(56:9)	2.18082	1.85051	2.83548	2.64885	1.6238	1.44256	2.4933	2.5217	0.888386	0.855992	0.977849	-0.0206	negligible	1.01139	0.754808	0.996969	-0.0324	negligible
LPC	LPC(14:0)	1.02908	1.06654	1.35283	1.4939	1.03053	1.1018	1.43261	1.59371	1.06916	0.521839	0.955997	0.073	negligible	1.11245	0.576256	0.996969	0.058	negligible
LPC	LPC(15:0)	0.735483	0.853557	0.980842	0.985326	0.664924	0.842777	0.942609	0.950927	1.26748	0.0271212	0.955997	0.252	small	1.00882	0.827591	0.996969	-0.0226	negligible
LPC	LPC(16:0)	93.5579	102.383	98.2936	101.731	88.8788	102.488	96.8875	97.3834	1.15312	0.0306357	0.955997	0.246	small	1.00512	0.74857	0.996969	0.0333	negligible
LPC	LPC(16:1)	3.1248	3.42937	3.79206	3.95021	2.81596	3.33066	3.73766	3.64257	1.18278	0.02532	0.955997	0.255	small	0.974559	0.914915	0.996969	0.0111	negligible
LPC	LPC(17:0)	2.3033	2.45174	2.61962	2.67071	2.16397	2.364	2.51514	2.56404	1.09244	0.143603	0.955997	0.166	small	1.01944	0.821192	0.996969	0.0234	negligible
LPC	LPC(17:1)	0.443607	0.466928	0.548462	0.565778	0.41435	0.454675	0.53179	0.53133	1.09732	0.192788	0.955997	0.148	small	0.999136	0.687161	0.996969	0.0418	negligible
LPC	LPC(18:0)	67.2623	68.7551	65.8953	72.5838	64.416	67.2087	61.8512	69.1815	1.04335	0.525306	0.955997	0.0724	negligible	1.11852	0.0415296	0.996969	0.212	small
LPC	LPC(18:1)	36.9374	41.247	39.3035	41.3129	35.0745	38.6699	37.8181	38.6646	1.10251	0.0183126	0.955997	0.269	small	1.02238	0.570659	0.996969	0.0588	negligible
LPC	LPC(18:2)	33.3588	37.9452	30.0011	33.4414	32.0285	36.1384	29.8892	28.317	1.12832	0.0453261	0.955997	0.228	small	0.9474	0.532227	0.996969	0.0648	negligible
LPC	LPC(20:0)	0.223602	0.186511	0.157604	0.182222	0.156592	0.183857	0.113163	0.173714	1.17412	0.919221	0.983904	-0.0115	negligible	1.53509	0.0843646	0.996969	0.179	small
LPC	LPC(20:1)	0.721265	0.699471	0.737957	0.804812	0.632712	0.676985	0.713525	0.765054	1.06997	0.231843	0.955997	0.137	small	1.07222	0.177709	0.996969	0.14	small
LPC	LPC(20:3)	17.9518	16.4789	16.5502	18.7531	16.9928	15.1474	15.1241	17.7945	0.891404	0.638563	0.977849	-0.0536	negligible	1.17657	0.110845	0.996969	0.165	small
LPC	LPC(20:4)	18.9609	20.0822	18.5182	19.0885	18.3194	20.0769	17.6822	17.0753	1.09593	0.132271	0.955997	0.172	small	0.965678	0.866204	0.996969	-0.0174	negligible
LPC	LPC(22:5)	0.308031	0.321585	0.342472	0.365486	0.288797	0.336984	0.333621	0.339844	1.16685	0.399037	0.955997	0.0961	negligible	1.01865	0.370345	0.996969	0.0929	negligible
LPC	LPC(22:6)	3.23136	3.43202	3.67543	3.87968	2.86578	3.44881	3.50867	3.25489	1.20344	0.168478	0.955997	0.157	small	0.92767	0.986886	0.996969	-0.0017	negligible
LPC	LPC-O(16:1)	1.57137	1.59411	1.43802	1.55548	1.40906	1.57726	1.30886	1.47563	1.11937	0.481079	0.955997	0.0803	negligible	1.12741	0.457005	0.996969	0.0771	negligible
LPC	LPC-O(18:0)	0.634719	0.674593	0.586353	0.697809	0.589508	0.632221	0.544176	0.590162	1.07246	0.276211	0.955997	0.124	small	1.08451	0.15508	0.996969	0.147	small
LPC	LPC-O(18:1)	1.52454	1.55786	1.35684	1.48179	1.35377	1.48364	1.20473	1.26668	1.09593	0.384278	0.955997	0.0991	negligible	1.05143	0.4645	0.996969	0.0758	negligible
LPC	LPC-O(18:2)	0.457648	0.428146	0.424218	0.465084	0.438362	0.396046	0.38306	0.42331	0.903467	0.688919	0.977849	-0.0456	negligible	1.10507	0.090451	0.996969	0.175	small
PC	PC(24:0)	0.369442	0.305362	0.323287	0.2869	0.231662	0.279019	0.204394	0.268709	1.20442	0.830934	0.977849	0.0244	negligible	1.31466	0.927966	0.996969	0.00937	negligible
PC	PC(25:0)	0.33789	0.330702	0.371562	0.34837	0.319372	0.326749	0.340158	0.294394	1.0231	0.716635	0.977849	-0.0414	negligible	0.865463	0.469537	0.996969	-0.075	negligible
PC	PC(29:0)	0.198572	0.185839	0.293136	0.250926	0.12654	0.172033	0.259174	0.252207	1.35951	0.982966	0.991483	0.00244	negligible	0.973118	0.927966	0.996969	-0.00937	negligible
PC	PC(30:0)	2.67526	2.87796	5.0513	4.66861	2.44705	2.75984	4.83994	4.55725	1.12782	0.149541	0.955997	0.164	small	0.941592	0.316023	0.996969	-0.104	small
PC	PC(31:0)	0.386597	0.311395	0.821033	0.699728	0.222653	0.245909	0.692067	0.5578	1.10445	0.151052	0.955997	0.164	small	0.805991	0.0576319	0.996969	-0.197	small
PC	PC(31:3)	0.127413	0.136744	0.213452	0.221247	0.0970954	0.140397	0.20723	0.203084	1.44597	0.991483	0.991483	-0.00122	negligible	0.979992	0.783068	0.996969	0.0285	negligible
PC	PC(32:0)	14.5762	15.1884	20.8776	20.7996	14.5442	14.6283	20.7588	20.8452	1.00578	0.467883	0.955997	0.0827	negligible	1.00416	0.970498	0.996969	0.00384	negligible
PC	PC(32:1)	16.5214	17.6673	30.3624	28.4064	15.1267	17.3133	29.2369	29.3307	1.14455	0.119096	0.955997	0.178	small	1.00321	0.444673	0.996969	-0.0792	negligible
PC	PC(32:2)	5.39999	5.58669	7.68839	7.7281	5.33099	5.5824	7.72194	7.83072	1.04716	0.305448	0.955997	0.116	small	1.01409	0.967222	0.996969	-0.00426	negligible
PC	PC(32:3)	1.162	1.24758	2.15799	2.01079	1.05091	1.20863	2.00887	1.95684	1.15008	0.276198	0.955997	0.124	small	0.974097	0.449585	0.996969	-0.0784	negligible
PC	PC(32:4)	0.665229	0.352514	0.655968	0.564306	0.316002	0.348433	0.671732	0.637446	1.10263	0.740696	0.977849	-0.0377	negligible	0.948958	0.439792	0.996969	-0.0802	negligible
PC	PC(32:5)	1.10968	0.865774	1.07563	1.05732	0.944306	0.886656	1.03165	1.01888	0.93895	0.227702	0.955997	-0.138	small	0.987623	0.745458	0.996969	0.0337	negligible
PC	PC(32:6)	0.775814	0.231457	0.279657	0.189085	0.0167568	0.0196368	0.126	0.135	1.17187	0.248939	0.955997	0.131	small	1.07143	0.802072	0.996969	0.026	negligible
PC	PC(33:0)	1.3369	1.47156	2.52258	2.21292	1.22793	1.43423	2.3458	2.32761	1.16801	0.253351	0.955997	0.13	small	0.992245	0.152707	0.996969	-0.148	small
PC	PC(33:1)	4.4224	5.93057	10.6467	9.48024	4.59144	6.51165	9.84034	9.34232	1.41822	0.0217225	0.955997	0.262	small	0.94939	0.202702	0.996969	-0.132	small
PC	PC(33:2)	3.3107	3.48061	4.73335	4.76126	3.2091	3.36023	4.67717	4.66395	1.04709	0.353022	0.955997	0.106	small	0.997173	0.934499	0.996969	0.00852	negligible
PC	PC(33:3)	0.697484	0.634292	0.924246	0.902671	0.733784	0.615331	0.821192	0.770057	0.838573	0.0695568	0.955997	-0.206	small	0.937731	0.914915	0.996969	-0.0111	negligible
PC	PC(33:4)	1.54913	1.60163	1.55998	1.65987	1.49049	1.57361	1.53861	1.67553	1.05576	0.353009	0.955997	0.106	small	1.08899	0.334202	0.996969	0.1	small
PC	PC(34:1)	186.472	193.236	254.84	244.799	177.439	187.196	253.635	240.813	1.05499	0.255563	0.955997	0.13	small	0.949447	0.543072	0.996969	-0.063	negligible
PC	PC(34:3)	21.1256	21.7673	29.393	29.9757	20.628	21.8746	29.4172	31.0433	1.06043	0.215596	0.955997	0.141	small	1.05528	0.590358	0.996969	0.0558	negligible
PC	PC(34:4)	8.1564	8.44344	13.9978	13.3713	7.03335	8.31815	13.1627	13.549	1.18267	0.300438	0.955997	0.119	small	1.02935	0.786228	0.996969	-0.0281	negligible
PC	PC(34:5)	3.24157	3.24043	4.4678	4.49326	3.11013	3.42198	4.1576	4.38067	1.10027	0.752822	0.977849	0.0359	negligible	1.05365	0.947578	0.996969	-0.00681	negligible
PC	PC(35:1)	4.27169	4.48891	6.62597	6.32877	4.15471	4.27979	6.35687	6.49038	1.0301	0.432669	0.955997	0.0895	negligible	1.021	0.895382	0.996969	-0.0136	negligible
PC	PC(35:2)	11.0045	11.049	14.1041	14.1711	10.3038	11.0573	13.4509	13.98	1.07313	0.521834	0.955997	0.073	negligible	1.03934	0.798894	0.996969	0.0264	negligible
PC	PC(35:3)	3.0503	3.35853	4.55967	4.39974	3.04865	3.35792	4.46032	4.64508	1.10145	0.155665	0.955997	0.162	small	1.04142	0.914915	0.996969	-0.0111	negligible
PC	PC(35:4)	2.27178	2.48685	3.99231	3.64884	2.20676	2.52096	3.9458	3.53815	1.14238	0.116588	0.955997	0.179	small	0.896687	0.340411	0.996969	-0.0988	negligible
PC	PC(35:5)	2.03574	2.17923	2.93628	2.86159	1.97705	2.12309	2.87783	2.71028	1.07387	0.27153	0.955997	0.125	small	0.941781	0.814807	0.996969	-0.0243	negligible
PC	PC(36:1)	15.7859	11.9455	29.5933	30.5172	2.90923	2.91385	23.6383	23.6245	1.00159	0.692856	0.977849	-0.045	negligible	0.999416	0.817999	0.996969	-0.0238	negligible
PC	PC(36:2)	213.426	208.224	236.329	252.911	212.193	208.173	230.761	258.41	0.981057	0.793673	0.977849	-0.0299	negligible	1.11982	0.191296	0.996969	0.136	small
PC	PC(36:3)	116.906	117.153	134.408	137.324	106.478	117.669	135.261	135.807	1.1051	0.461372	0.955997	0.084	negligible	1.00404	0.802069	0.996969	0.026	negligible
PC	PC(36:4)	197.961	206.077	242.766	237.095	194.211	202.906	238.825	233.813	1.04477	0.28573	0.955997	0.122	small	0.979015	0.705391	0.996969	-0.0392	negligible
PC	PC(36:5)	238.625	244.223	285.259	294.546	231.699	238.895	286.213	284.411	1.03106	0.501241	0.955997	0.0767	negligible	0.993703	0.430123	0.996969	0.0818	negligible
PC	PC(36:6)	8.82462	8.89289	12.199	12.7287	8.53704	8.95648	11.7617	13.4091	1.04913	0.630952	0.977849	0.0547	negligible	1.14006	0.447115	0.996969	0.0788	negligible
PC	PC(37:1)	0.557455	0.520419	0.671878	0.719504	0.478163	0.499632	0.645792	0.738619	1.0449	0.600915	0.977849	-0.0596	negligible	1.14374	0.107214	0.996969	0.167	small
PC	PC(37:2)	1.64282	1.65516	2.06906	2.20596	1.58747	1.56339	1.95731	2.075	0.984835	0.881195	0.977994	0.017	negligible	1.06013	0.35947	0.996969	0.095	negligible
PC	PC(37:3)	2.13612	2.10755	3.00874	2.92181	2.01626	2.13657	2.96964	2.92956	1.05967	0.906521	0.983744	0.0133	negligible	0.986504	0.627751	0.996969	-0.0503	negligible
PC	PC(37:4)	5.28628	5.58416	7.62439	6.79979	5.01935	5.59463	7.61962	6.41031	1.11461	0.432669	0.955997	0.0895	negligible	0.84129	0.107215	0.996969	-0.167	small
PC	PC(37:5)	9.86275	11.587	13.9507	13.0152	9.04812	11.3966	13.3395	12.2812	1.25955	0.111696	0.955997	0.181	small	0.92066	0.604617	0.996969	-0.0537	negligible
PC	PC(37:6)	3.91371	4.08042	4.93042	4.66821	3.88721	3.97233	4.94702	4.60528	1.0219	0.384281	0.955997	0.0991	negligible	0.930921	0.308155	0.996969	-0.106	small
PC	PC(37:7)	0.583844	0.625588	0.850854	0.766285	0.526235	0.584759	0.811808	0.694512	1.11121	0.399034	0.955997	0.0961	negligible	0.855512	0.260188	0.996969	-0.117	small
PC	PC(38:1)	1.66984	1.61652	2.23405	2.40048	1.84082	1.60228	2.33314	2.31029	0.870417	0.35858	0.955997	-0.105	small	0.990204	0.587526	0.996969	0.0562	negligible
PC	PC(38:2)	6.11521	5.78907	6.83033	6.93766	5.75612	5.83173	7.05719	6.37734	1.01314	0.77317	0.977849	-0.0328	negligible	0.903665	0.944306	0.996969	-0.00725	negligible
PC	PC(38:3)	26.5305	27.2161	33.7722	34.7225	22.7342	24.2376	35.4517	33.5735	1.06613	0.61961	0.977849	0.0565	negligible	0.947022	0.639457	0.996969	0.0485	negligible
PC	PC(38:4)	84.5323	83.5808	96.7596	96.6841	83.8738	82.8621	95.3397	92.7275	0.987938	0.931941	0.985772	-0.00973	negligible	0.972601	0.882394	0.996969	-0.0153	negligible
PC	PC(38:5)	167.448	163.604	195.559	203.486	166.251	163.849	191.004	203.544	0.985556	0.74473	0.977849	-0.0372	negligible	1.06566	0.388162	0.996969	0.0895	negligible
PC	PC(38:6)	146.84	144.905	187.344	191.642	138.563	142.156	188.417	188.801	1.02594	0.740695	0.977849	-0.0377	negligible	1.00204	0.672104	0.996969	0.0439	negligible
PC	PC(38:7)	66.262	71.4884	80.0083	73.5518	63.3228	73.0143	76.8642	67.7622	1.15305	0.257814	0.955997	0.129	small	0.881582	0.353044	0.996969	-0.0963	negligible
PC	PC(39:3)	1.1738	1.05813	1.17501	1.10249	1.07774	0.991191	1.09783	0.977517	0.919695	0.405033	0.955997	-0.0949	negligible	0.890411	0.370347	0.996969	-0.0929	negligible
PC	PC(39:4)	2.33283	2.28171	2.45525	2.47588	2.28164	2.31101	2.41245	2.39712	1.01287	0.634751	0.977849	-0.0541	negligible	0.993644	0.792555	0.996969	-0.0273	negligible
PC	PC(39:5)	1.33723	1.16044	2.02485	2.00872	1.23237	0.965419	1.90509	1.93655	0.783386	0.168467	0.955997	-0.157	small	1.01652	0.957397	0.996969	-0.00554	negligible
PC	PC(39:6)	4.15434	3.90668	5.57174	5.60422	4.11299	3.78217	5.29202	5.32755	0.919567	0.417184	0.955997	-0.0924	negligible	1.00671	0.733048	0.996969	-0.0354	negligible
PC	PC(39:7)	2.59741	3.30384	3.52335	3.32119	2.57602	3.12369	3.40796	3.09316	1.2126	0.215596	0.955997	0.141	small	0.907628	0.669113	0.996969	-0.0443	negligible
PC	PC(40:1)	0.824617	0.992663	1.66549	1.85621	0.718995	0.772724	1.33097	1.48097	1.07473	0.487752	0.955997	0.0791	negligible	1.1127	0.651254	0.996969	0.0469	negligible
PC	PC(40:2)	0.725484	0.732788	1.34321	1.32221	0.61028	0.629288	1.19397	1.18322	1.03115	0.948929	0.991483	-0.0073	negligible	0.991003	0.98033	0.996969	-0.00256	negligible
PC	PC(40:3)	0.997366	0.913794	1.22575	1.37614	1.01078	0.941444	1.21569	1.35423	0.931401	0.307968	0.955997	-0.116	small	1.11396	0.195514	0.996969	0.134	small
PC	PC(40:4)	3.99409	4.33281	4.98429	5.14451	4.13627	4.30209	4.96815	5.11259	1.04009	0.81018	0.977849	0.0274	negligible	1.02907	0.613247	0.996969	0.0524	negligible
PC	PC(40:5)	2.0673	2.35983	2.06207	1.56554	1.31447	2.04554	0.990008	0.914569	1.55617	0.704708	0.977849	0.0432	negligible	0.9238	0.74235	0.996969	-0.0341	negligible
PC	PC(40:6)	47.2055	44.6318	63.3022	66.2328	46.5352	44.2242	57.4971	67.0446	0.950338	0.375595	0.955997	-0.101	small	1.16605	0.320006	0.996969	0.103	small
PC	PC(40:7)	40.1023	43.6662	50.1169	48.9484	39.389	42.09	48.919	46.2151	1.06857	0.347513	0.955997	0.107	small	0.944727	0.487387	0.996969	-0.072	negligible
PC	PC(40:8)	15.9315	12.9246	13.9972	12.8016	10.0688	9.58226	11.1688	9.30107	0.951678	0.586142	0.977849	-0.062	negligible	0.832769	0.711505	0.996969	-0.0384	negligible
PC	PC(40:9)	43.8444	48.8297	74.8693	75.64	44.5696	44.5629	66.2942	76.1013	0.999849	0.542865	0.975824	0.0693	negligible	1.14793	0.581877	0.996969	0.0571	negligible
PC	PC(41:4)	0.552482	0.504181	0.62533	0.505677	0.19021	0.195589	0.231877	0.184331	1.02828	0.906521	0.983744	-0.0133	negligible	0.794952	0.289054	0.996969	-0.11	small
PC	PC(41:5)	0.379035	0.334652	0.424314	0.368892	0.201881	0.215699	0.278918	0.170622	1.06845	0.864378	0.977849	-0.0195	negligible	0.611729	0.249896	0.996969	-0.119	small
PC	PC(41:8)	0.946768	0.970601	1.41664	1.34276	0.836506	0.929676	1.23279	1.24318	1.11138	0.283331	0.955997	0.122	small	1.00843	0.442227	0.996969	-0.0796	negligible
PC	PC(42:2)	0.523842	0.905038	2.3386	2.58786	0.1281	0.0692468	1.29323	1.36331	0.540569	0.940432	0.987622	0.00851	negligible	1.05418	0.776762	0.996969	0.0294	negligible
PC	PC(42:4)	0.731521	0.707549	0.889657	0.917142	0.714746	0.692676	0.866306	0.930102	0.969122	0.81018	0.977849	-0.0274	negligible	1.07364	0.616137	0.996969	0.052	negligible
PC	PC(42:5)	0.383855	0.473124	0.647091	0.716446	0.390773	0.540111	0.704193	0.777956	1.38216	0.264608	0.955997	0.128	small	1.10475	0.454527	0.996969	0.0776	negligible
PC	PC(42:6)	0.850793	0.769717	1.29731	1.36556	0.737231	0.769809	1.34754	1.35608	1.04419	0.688919	0.977849	-0.0456	negligible	1.00633	0.944306	0.996969	0.00725	negligible
PC	PC(42:7)	1.99072	2.06707	2.14319	2.28053	1.7824	1.93012	2.19728	2.15954	1.08288	0.484405	0.955997	0.0797	negligible	0.982821	0.537634	0.996969	0.0639	negligible
PC	PC(42:10)	3.08464	2.91586	4.61933	4.8023	3.16771	2.39986	4.47693	5.01632	0.757601	0.497848	0.955997	-0.0773	negligible	1.12048	0.469535	0.996969	0.075	negligible
PC	PC(43:6)	1.0962	0.97192	1.15574	1.2928	0.88536	0.859243	0.914256	1.01507	0.9705	0.203957	0.955997	-0.145	small	1.11026	0.556778	0.996969	0.061	negligible
PC	PC(44:1)	0.453507	0.700936	0.929784	0.645562	0.275874	0.529297	0.657224	0.512507	1.91862	0.207781	0.955997	0.144	small	0.779806	0.167366	0.996969	-0.143	small
PC	PC(46:2)	0.401915	0.464117	0.542786	0.855463	0.0425562	0.0381191	0.0534303	0.771401	0.895736	0.855992	0.977849	-0.0206	negligible	14.4375	0.121331	0.996969	0.161	small
PC	PC-O(30:0)	0.365251	0.376677	0.434845	0.411818	0.366676	0.397481	0.405364	0.393904	1.08401	0.630954	0.977849	0.0547	negligible	0.971729	0.610366	0.996969	-0.0529	negligible
PC	PC-O(32:1)	2.10336	1.97753	2.25067	2.22965	1.98818	2.01094	2.2618	2.334	1.01145	0.310514	0.955997	-0.115	small	1.03192	0.990164	0.996969	0.00128	negligible
PC	PC-O(32:3)	0.209394	0.227863	0.256726	0.248192	0.225561	0.233341	0.253992	0.255178	1.03449	0.369866	0.955997	0.102	small	1.00467	0.776762	0.996969	-0.0294	negligible
PC	PC-O(34:0)	0.512656	0.514614	0.528096	0.419051	0.529069	0.447101	0.42471	0.376152	0.845072	0.974452	0.991483	-0.00365	negligible	0.885667	0.415853	0.996969	-0.0844	negligible
PC	PC-O(34:1)	4.91101	4.83213	4.78018	4.9429	4.78201	4.66043	4.77041	4.76908	0.974574	0.634751	0.977849	-0.0541	negligible	0.999722	0.805251	0.996969	0.0256	negligible
PC	PC-O(34:2)	9.31175	8.99776	8.72696	9.14898	9.39149	8.20555	8.89071	8.70637	0.873722	0.248942	0.955997	-0.131	small	0.979265	0.739244	0.996969	0.0345	negligible
PC	PC-O(34:3)	10.0943	9.6976	8.94544	9.07609	9.93125	9.40816	8.65439	8.98467	0.947329	0.448481	0.955997	-0.0864	negligible	1.03816	0.717638	0.996969	0.0375	negligible
PC	PC-O(34:4)	1.60761	1.55203	1.77508	1.6319	1.56973	1.56469	1.77046	1.67805	0.99679	0.673259	0.977849	-0.0481	negligible	0.947805	0.363793	0.996969	-0.0942	negligible
PC	PC-O(35:3)	1.35499	1.24574	1.58901	1.55783	1.36372	1.27388	1.54065	1.51847	0.934116	0.31051	0.955997	-0.115	small	0.985601	0.888884	0.996969	0.0145	negligible
PC	PC-O(36:2)	3.15852	2.9998	2.49217	2.66308	2.94127	2.94024	2.31138	2.49156	0.999651	0.390139	0.955997	-0.0979	negligible	1.07795	0.567869	0.996969	0.0592	negligible
PC	PC-O(36:3)	7.57616	7.31295	6.66547	6.9345	7.79923	7.01457	6.76851	6.62992	0.899392	0.358583	0.955997	-0.105	small	0.979525	0.83721	0.996969	0.0213	negligible
PC	PC-O(36:4)	16.2819	15.9035	15.3824	15.6192	16.5866	15.2896	15.3351	15.3964	0.921805	0.464611	0.955997	-0.0833	negligible	1.004	0.918175	0.996969	-0.0107	negligible
PC	PC-O(36:5)	14.0201	13.8274	14.6562	14.5021	14.1042	12.9072	14.2904	14.8846	0.91513	0.665484	0.977849	-0.0492	negligible	1.04158	0.827589	0.996969	-0.0226	negligible
PC	PC-O(36:6)	6.03688	5.78992	6.01664	5.9836	6.14329	5.72775	5.57879	5.87869	0.932357	0.393096	0.955997	-0.0973	negligible	1.05376	0.98033	0.996969	0.00256	negligible
PC	PC-O(37:6)	0.799405	0.80204	0.889318	0.930153	0.720644	0.736341	0.869602	0.910813	1.02178	0.92346	0.983904	0.011	negligible	1.04739	0.454527	0.996969	0.0776	negligible
PC	PC-O(38:3)	1.11901	0.973867	0.681298	0.843005	1.1374	1.08675	0.761426	0.931746	0.955473	0.347516	0.955997	-0.107	small	1.22369	0.263685	0.996969	0.116	small
PC	PC-O(38:4)	8.8405	8.71767	7.9638	7.89796	9.25334	8.34993	7.93873	7.71823	0.902369	0.700747	0.977849	-0.0438	negligible	0.972225	0.875913	0.996969	-0.0162	negligible
PC	PC-O(38:5)	15.3851	15.4238	15.472	15.7211	15.0379	14.5728	15.5496	15.4833	0.969068	0.974451	0.991483	-0.00365	negligible	0.995736	0.941037	0.996969	0.00767	negligible
PC	PC-O(38:6)	11.2545	10.9292	12.4643	12.63	11.2358	10.4056	11.8945	12.8332	0.926112	0.571532	0.977849	-0.0645	negligible	1.07892	0.76419	0.996969	0.0311	negligible
PC	PC-O(40:4)	0.908727	0.944851	0.601298	0.575291	0.912609	1.01069	0.395098	0.378566	1.10748	0.612102	0.977849	0.0578	negligible	0.958157	0.83721	0.996969	-0.0213	negligible
PC	PC-O(40:5)	2.26705	2.35216	1.96677	2.0726	2.32473	2.24515	1.91034	1.88644	0.965771	0.814322	0.977849	0.0268	negligible	0.987491	0.72071	0.996969	0.0371	negligible
PC	PC-O(40:6)	4.09807	4.03649	4.46068	4.58528	3.85397	4.0571	4.3451	4.44869	1.05271	0.898068	0.983744	-0.0146	negligible	1.02384	0.593196	0.996969	0.0554	negligible
PC	PC-O(40:7)	7.87954	8.04253	8.52193	8.58879	8.15571	7.81897	8.24184	8.64875	0.958712	0.974452	0.991483	0.00365	negligible	1.04937	0.757932	0.996969	0.0319	negligible
PC	PC-O(40:8)	7.98869	7.88291	8.292	8.19314	8.19863	7.64922	8.0896	7.87499	0.932989	0.692856	0.977849	-0.045	negligible	0.97347	0.444671	0.996969	-0.0792	negligible
PC	PC-O(42:4)	0.376744	0.369857	0.138056	0.153011	0.353296	0.362529	0.0348604	0.0335123	1.02613	0.974452	0.991483	0.00365	negligible	0.96133	0.895382	0.996969	-0.0136	negligible
PC	PC-O(42:5)	1.20732	1.21528	0.887948	0.940921	1.14465	1.22461	0.921392	0.986045	1.06986	0.822614	0.977849	0.0255	negligible	1.07017	0.479693	0.996969	0.0733	negligible
PC	PC-O(42:6)	1.06508	1.11104	1.03845	1.15633	1.12229	1.07241	1.10741	1.21516	0.955562	0.860181	0.977849	0.0201	negligible	1.09729	0.120348	0.996969	0.161	small
Cer	Cer(40:1)	0.809467	0.759459	1.02398	1.0377	0.823499	0.774426	1.06787	1.04173	0.940409	0.467891	0.955997	-0.0827	negligible	0.975522	0.824389	0.996969	0.023	negligible
Cer	Cer(41:1)	1.13402	0.979089	1.37956	1.3614	1.07831	1.00392	1.35617	1.44641	0.931015	0.567913	0.977849	-0.0651	negligible	1.06654	0.914915	0.996969	0.0111	negligible
Cer	Cer(42:1)	2.51524	2.40807	2.84656	2.86214	2.33618	2.37429	2.8312	2.88124	1.01631	0.806046	0.977849	-0.028	negligible	1.01768	0.898632	0.996969	0.0132	negligible
Cer	Cer(42:2)	1.81047	1.58231	2.32432	2.36223	1.71478	1.58533	2.32527	2.4502	0.924511	0.0781671	0.955997	-0.201	small	1.05373	0.660157	0.996969	0.0456	negligible
Cer	Cer(43:1)	0.685594	0.560685	0.734598	0.712102	0.605771	0.54823	0.743254	0.734765	0.905013	0.302933	0.955997	-0.117	small	0.988578	0.798897	0.996969	-0.0264	negligible
SM	SM(30:1)	0.375474	0.434458	0.703583	0.663666	0.41758	0.432598	0.662132	0.648736	1.03596	0.1407	0.955997	0.168	small	0.979769	0.681125	0.996969	-0.0426	negligible
SM	SM(31:0)	0.390708	0.521921	0.605493	0.715278	0.371029	0.420886	0.522954	0.509912	1.13437	0.246755	0.955997	0.132	small	0.975061	0.469537	0.996969	0.075	negligible
SM	SM(32:1)	9.27538	10.2525	15.2438	14.4136	9.18066	9.52494	14.7483	13.9199	1.0375	0.211665	0.955997	0.142	small	0.943829	0.308149	0.996969	-0.106	small
SM	SM(33:1)	9.98767	9.74444	13.2377	12.8179	10.3076	9.54205	12.7978	12.8196	0.925729	0.471167	0.955997	-0.0822	negligible	1.0017	0.598897	0.996969	-0.0545	negligible
SM	SM(33:2)	15.3394	22.7397	19.063	20.2944	9.46	19.3	13.6	14.9	2.04017	0.0663286	0.955997	0.21	small	1.09559	0.983607	0.996969	0.00213	negligible
SM	SM(34:1)	109.124	108.874	134.686	135.902	107.538	105.72	133.256	134.676	0.98309	0.76908	0.977849	-0.0335	negligible	1.01066	0.645344	0.996969	0.0477	negligible
SM	SM(34:2)	14.4545	14.3138	21.2926	20.0841	14.2957	14.5175	20.3242	19.593	1.01551	0.91075	0.983904	-0.0128	negligible	0.964025	0.32402	0.996969	-0.102	small
SM	SM(35:1)	3.38944	3.36866	5.1013	4.99366	3.42753	3.26173	5.05403	4.9268	0.951629	0.835098	0.977849	-0.0237	negligible	0.974826	0.532225	0.996969	-0.0648	negligible
SM	SM(36:1)	35.7435	35.1653	46.4788	45.6712	33.5277	33.7626	46.8656	46.4575	1.00701	0.525309	0.955997	-0.0724	negligible	0.991291	0.598897	0.996969	-0.0545	negligible
SM	SM(36:2)	6.00857	5.90997	7.91101	7.38011	5.78816	5.67067	7.82	7.42239	0.979702	0.593507	0.977849	-0.0609	negligible	0.949155	0.208594	0.996969	-0.131	small
SM	SM(37:1)	2.35463	2.54357	4.40903	4.11834	2.41175	2.53323	4.32223	4.03178	1.05037	0.393093	0.955997	0.0973	negligible	0.9328	0.226994	0.996969	-0.125	small
SM	SM(38:1)	19.7228	20.0873	26.2202	26.1501	19.1819	18.9579	24.8579	25.8601	0.988319	0.84762	0.977849	-0.0219	negligible	1.04032	0.856517	0.996969	0.0188	negligible
SM	SM(38:2)	12.1517	11.4906	17.4177	17.1863	11.4085	10.9403	16.3911	16.8218	0.958958	0.269207	0.955997	-0.125	small	1.02628	0.869438	0.996969	0.017	negligible
SM	SM(38:3)	1.99987	2.27728	3.68528	3.56758	1.52088	2.20698	3.46344	3.88438	1.45112	0.318212	0.955997	0.114	small	1.12154	0.729959	0.996969	0.0358	negligible
SM	SM(39:1)	6.79384	7.35072	11.3122	11.1809	6.33902	6.88246	11.8103	10.6227	1.08573	0.313064	0.955997	0.115	small	0.899445	0.565087	0.996969	-0.0596	negligible
SM	SM(39:2)	2.57617	2.46119	5.13218	5.2074	2.19241	2.4194	4.88403	4.85159	1.10354	0.75688	0.977849	-0.0353	negligible	0.993357	0.856518	0.996969	0.0188	negligible
SM	SM(40:1)	22.8481	12.18	16.1711	14.8364	12.4458	7.50429	10.6984	2.63949	0.602955	0.130903	0.955997	-0.172	small	0.246718	0.324022	0.996969	-0.102	small
SM	SM(40:2)	34.4073	32.8324	50.2126	51.5657	34.2904	33.6564	46.8529	49.3173	0.981509	0.481082	0.955997	-0.0803	negligible	1.0526	0.627749	0.996969	0.0503	negligible
SM	SM(40:4)	8.09836	8.85301	12.6206	11.8862	8.03172	8.63022	11.7046	11.4782	1.07452	0.514925	0.955997	0.0742	negligible	0.980652	0.340404	0.996969	-0.0988	negligible
SM	SM(41:1)	14.3375	14.7396	20.2658	20.7253	14.1602	14.2092	20.8923	20.9773	1.00346	0.448484	0.955997	0.0864	negligible	1.00407	0.729959	0.996969	0.0358	negligible
SM	SM(41:2)	14.0072	14.1451	21.2094	20.5631	13.6312	13.7332	20.5686	21.1955	1.00748	0.991482	0.991483	0.00122	negligible	1.03048	0.711503	0.996969	-0.0384	negligible
SM	SM(42:1)	16.8477	18.5548	20.4476	20.814	15.9136	18.2718	20.7965	19.3496	1.14819	0.112903	0.955997	0.181	small	0.930428	0.967222	0.996969	0.00426	negligible
SM	SM(42:2)	48.139	47.6272	61.7243	62.0209	46.8214	48.0876	62.5236	61.9924	1.02704	0.630954	0.977849	-0.0547	negligible	0.991505	0.850071	0.996969	0.0196	negligible
SM	SM(42:3)	23.2477	23.0478	33.5401	31.0461	22.6072	23.0106	34.5472	31.146	1.01784	0.881196	0.977994	-0.017	negligible	0.90155	0.374753	0.996969	-0.0921	negligible
SM	SM(43:1)	5.00423	5.25717	10.6464	11.4351	3.8139	4.22466	9.18482	10.4085	1.1077	0.546407	0.976202	0.0687	negligible	1.13323	0.654216	0.996969	0.0465	negligible
SM	SM(44:1)	1.17274	1.35748	2.40788	2.50022	1.09324	1.19027	2.20649	2.4817	1.08876	0.236032	0.955997	0.134	small	1.12473	0.669113	0.996969	0.0443	negligible
SM	SM(44:2)	1.45639	1.33746	1.52899	2.04368	1.31762	1.30189	1.28039	1.97661	0.988066	0.797791	0.977849	-0.0292	negligible	1.54375	0.141258	0.996969	0.152	small
H	H1	6292.03	6533.17	7677.32	7235.66	6160.73	6409.1	7020.31	6971.84	1.04032	0.481082	0.955997	0.0803	negligible	0.993096	0.598897	0.996969	-0.0545	negligible
Total	Acylcarnitines	108.953	103.789	114.991	113.143	105.557	102.103	113.832	109.615	0.967276	0.528801	0.956412	-0.0718	negligible	0.962951	0.616137	0.996969	-0.052	negligible
Total	Diglicerides	95.1305	98.0217	133.941	144.739	84.3789	96.7428	140.02	144.639	1.14653	0.375595	0.955997	0.101	small	1.03298	0.353046	0.996969	0.0963	negligible
Total	Triglicerides	1183.63	1205.41	1835.51	2021.73	1022.02	1125.66	1786.15	2015.64	1.10141	0.615854	0.977849	0.0572	negligible	1.12848	0.214605	0.996969	0.129	small
Total	Lysophosphatidylcholines	284.338	304.054	286.575	306.009	278.764	301.128	269.947	289.47	1.08022	0.0818486	0.955997	0.198	small	1.07232	0.205635	0.996969	0.132	small
Total	Phosphatidylcholines	1931.58	1950.47	2384.87	2402.68	1901.64	1982.05	2356.84	2406	1.04228	0.521839	0.955997	0.073	negligible	1.02086	0.681125	0.996969	0.0426	negligible
Total	Sphingomyelins	439.254	437.467	583.274	579.783	444.052	417.908	585.001	581.998	0.941125	0.889626	0.979926	-0.0158	negligible	0.994867	0.947578	0.996969	-0.00681	negligible
Total	Ceramides	6.95479	6.28961	8.30901	8.33557	6.4354	6.19998	8.22915	8.65521	0.963418	0.353022	0.955997	-0.106	small	1.05177	0.729959	0.996969	0.0358	negligible
Total	Cholesteryl_Esters	9281.42	8825.97	11250.8	11572	9031.23	8321.98	11101.2	12061.6	0.921467	0.244587	0.955997	-0.132	small	1.08652	0.510869	0.996969	0.0681	negligible
Total	Lipids	13331.3	12931.5	16598.2	17148.4	13652.9	12186.2	16678.6	18353.6	0.892574	0.481082	0.955997	-0.0803	negligible	1.10043	0.406497	0.996969	0.0861	negligible

## Sheet: Table S8
Table S8. Levels of serum metabolites: differences between women who were either diagnosed with breast cancer (BC) or remained cancer-free (Ctr) during shorter or longer follow-up (<5 years and >10 years, respectively), separately for younger and older participants (<45 years of age and >64 years of age, respectively).
Type	Metabolites	Concentration [µM] - mean value								Concentration [µM] - median value								Differences between early (<5 yrs) diagnosed BC and Ctr in group <45 years					Differences between late (>10 yrs) diagnosed BC and Ctr in group <45 years					Differences between early (<5 yrs) diagnosed BC and Ctr in group >64 years					Differences between late (>10 yrs) diagnosed BC and Ctr in group >64 years
		<45 5>BC	<45 10<BC	<45 5>Ctr	<45 10<Ctr	≥64 5>BC	≥64 10<BC	≥64 5>Ctr	≥64 10<Ctr	<45 5>BC	<45 10<BC	<45 5>Ctr	<45 10<Ctr	≥64 5>BC	≥64 10<BC	≥64 5>Ctr	≥64 10<Ctr	BC/Ctr [FC median]	p-value	FDR	effect size	effect size (interpretation)	BC/Ctr [FC median]	p-value	FDR	effect size	effect size (interpretation)	BC/Ctr [FC median]	p-value	FDR	effect size	effect size (interpretation)	BC/Ctr [FC median]	p-value	FDR	effect size	effect size (interpretation)
AC	AC(0:0)	39.2009	38.2741	38.9524	39.5764	43.5992	44.9634	42.2865	40.3517	39.9002	36.0284	38.3075	39.3576	43.6422	45.7534	40.5006	38.3428	1.04158	0.986313	1	-0.00352	negligible	0.915412	0.456554	0.706847	-0.0745	negligible	1.07757	0.254581	0.827989	0.102	small	1.19327	0.0276011	0.670376	0.284	small
AC	AC(2:0)	7.97148	7.33663	6.53251	6.92379	10.1529	8.39243	8.48046	8.8272	6.5982	6.85557	6.14304	6.34872	9.95413	8.42217	8.34707	7.49801	1.07409	0.234695	0.999908	0.163	small	1.07984	0.503687	0.736988	0.0669	negligible	1.19253	0.00262952	0.542162	0.268	small	1.12325	0.774744	0.938215	0.0382	negligible
AC	AC(3:0)	59.6824	56.1838	51.6934	55.6123	58.3201	57.1588	56.3581	53.9093	56.3508	53.0347	49.2069	54.4942	59.6301	59.5904	56.5671	54.2976	1.14518	0.178672	0.999908	0.185	small	0.973219	0.788038	0.871302	0.0269	negligible	1.05415	0.433562	0.904678	0.0698	negligible	1.09748	0.722712	0.938215	0.0458	negligible
AC	AC(3:0-DC)	0.00666606	0.00683645	0.00645762	0.00707228	0.00752258	0.00675887	0.00777808	0.00763909	0.00661331	0.00633514	0.00639809	0.00676246	0.00721888	0.00631956	0.00674075	0.0074696	1.03364	0.945293	0.999908	0.0106	negligible	0.936809	0.427896	0.696525	-0.0793	negligible	1.07093	0.716228	0.982201	0.0324	negligible	0.846038	0.0689747	0.670376	-0.235	small
AC	AC(3:0-OH)	0.0484664	0.0469414	0.049824	0.0486827	0.0552162	0.055406	0.0538242	0.055295	0.0504005	0.0485979	0.0518298	0.0494681	0.0546446	0.0565706	0.0545862	0.0545643	0.972423	0.618607	0.999908	-0.0694	negligible	0.982408	0.334474	0.597567	-0.0965	negligible	1.00107	0.448014	0.904678	0.0676	negligible	1.03677	0.524941	0.928702	0.0821	negligible
AC	AC(3:1)	0.0158085	0.0164366	0.0198972	0.016535	0.0174615	0.0161219	0.015947	0.01952	0.0135019	0.0147429	0.0176625	0.0141875	0.0140311	0.0137908	0.0137973	0.0155781	0.764439	0.113426	0.999908	-0.215	small	1.03914	0.639225	0.793617	0.0469	negligible	1.01694	0.514804	0.933291	0.058	negligible	0.885271	0.159053	0.670376	-0.183	small
AC	AC(4:0)	0.170758	0.129554	0.147822	0.151882	0.192563	0.184887	0.165696	0.140052	0.11956	0.0894948	0.117439	0.117457	0.165374	0.177986	0.127924	0.115037	1.01806	0.718566	0.999908	0.0506	negligible	0.761938	0.212111	0.515505	-0.125	small	1.29275	0.0854476	0.758671	0.153	small	1.54721	0.061116	0.670376	0.243	small
AC	AC(4:1)	0.0201196	0.0217308	0.0219411	0.0227333	0.0225039	0.0234515	0.0237035	0.0215593	0.0166942	0.0202891	0.0193615	0.0202674	0.0216101	0.0221047	0.0212313	0.0183695	0.86224	0.573939	0.999908	-0.0765	negligible	1.00107	0.659061	0.80127	-0.0441	negligible	1.01784	0.576384	0.933291	-0.0498	negligible	1.20334	0.261169	0.799759	0.145	small
AC	AC(5:0)	0.263316	0.212827	0.250708	0.211659	0.331493	0.352781	0.277913	0.268693	0.228635	0.187747	0.219366	0.211785	0.293477	0.300886	0.231466	0.250837	1.04225	0.796897	0.999908	0.0365	negligible	0.886497	0.614789	0.793617	-0.0503	negligible	1.26791	0.0293641	0.544834	0.194	small	1.19953	0.044579	0.670376	0.259	small
AC	AC(5:0-DC)	0.216454	0.213985	0.206368	0.209514	0.228025	0.231804	0.230554	0.235084	0.196544	0.193743	0.209141	0.204281	0.228175	0.229882	0.225008	0.221641	0.939767	0.972631	1	0.00588	negligible	0.948411	0.452392	0.706847	-0.0751	negligible	1.01408	0.730859	0.982201	-0.0306	negligible	1.03718	0.970739	1	0.00573	negligible
AC	AC(5:0-OH)	0.0110167	0.0105879	0.0107639	0.0102512	0.0123609	0.010524	0.0117705	0.0124847	0.0106735	0.0100069	0.0105407	0.0101367	0.0125451	0.00988324	0.0122547	0.0122739	1.0126	0.924194	0.999908	0.013	negligible	0.987192	1	1	0	negligible	1.02369	0.606717	0.955743	0.0459	negligible	0.805226	0.0947882	0.670376	-0.216	small
AC	AC(5:1)	0.0289605	0.0275638	0.0227743	0.0262208	0.0306282	0.0282488	0.0309818	0.030399	0.0246565	0.0246554	0.0220156	0.0252072	0.0284472	0.028197	0.0294884	0.0277296	1.11996	0.130075	0.999908	0.205	small	0.978109	0.906704	0.945426	0.0117	negligible	0.964692	0.87016	0.985847	0.0145	negligible	1.01686	0.584352	0.938215	-0.0706	negligible
AC	AC(6:0)	0.0466574	0.048893	0.049093	0.0446758	0.0792429	0.0658003	0.0615095	0.0662929	0.050141	0.0459537	0.0433995	0.0434528	0.0715559	0.0648037	0.057164	0.0629814	1.15534	0.451712	0.999908	0.102	small	1.05755	0.576569	0.767887	0.0558	negligible	1.25177	0.0348364	0.567059	0.188	small	1.02893	0.947356	1	-0.00954	negligible
AC	AC(7:0)	0.0300331	0.0372276	0.0394799	0.0393289	0.0466486	0.0462789	0.0342699	0.0449053	0.018906	0.0226603	0.0296247	0.0261924	0.0349409	0.0350001	0.0250856	0.0326595	0.638184	0.451686	0.999908	-0.102	small	0.865151	0.64416	0.796367	-0.0462	negligible	1.39287	0.0104925	0.542162	0.228	small	1.07167	0.522879	0.928702	0.084	negligible
AC	AC(8:0)	0.111621	0.106459	0.101497	0.087652	0.181726	0.134844	0.139291	0.13901	0.106236	0.0922915	0.0788216	0.0881943	0.12194	0.130643	0.120867	0.114749	1.3478	0.0284474	0.999908	0.298	small	1.04646	0.294701	0.55351	0.105	small	1.00888	0.468721	0.921714	0.0646	negligible	1.13851	0.763523	0.938215	-0.04	negligible
AC	AC(8:1)	0.159061	0.14862	0.136492	0.158403	0.190679	0.195276	0.205229	0.198007	0.132723	0.122563	0.13886	0.148625	0.165501	0.17973	0.196288	0.195439	0.955805	0.326869	0.999908	0.135	small	0.824643	0.4734	0.706847	-0.0717	negligible	0.843154	0.29081	0.833612	-0.0944	negligible	0.919619	0.664981	0.938215	-0.0573	negligible
AC	AC(10:0)	0.160764	0.156125	0.158911	0.124972	0.262815	0.189663	0.201331	0.199834	0.12951	0.119241	0.103572	0.107615	0.192683	0.180374	0.178662	0.168462	1.25043	0.0543361	0.999908	0.263	small	1.10803	0.227655	0.521119	0.121	small	1.07848	0.546788	0.933291	0.0537	negligible	1.07071	0.561875	0.936021	-0.0763	negligible
AC	AC(10:1)	0.0522035	0.0577986	0.047198	0.0509831	0.0861711	0.0701867	0.0835362	0.0788718	0.0528249	0.0475591	0.0442643	0.0486264	0.0676136	0.0669707	0.0707311	0.0754398	1.1934	0.582726	0.999908	0.0765	negligible	0.978052	0.548662	0.754736	0.06	negligible	0.955924	0.416567	0.904678	-0.0723	negligible	0.887737	0.336545	0.858564	-0.124	small
AC	AC(10:2)	0.019502	0.0193355	0.0176981	0.0199289	0.0285222	0.0272134	0.0253278	0.0299077	0.0187836	0.0171732	0.0150162	0.0190862	0.0228039	0.0229385	0.0224492	0.0250269	1.25089	0.191494	0.999908	0.178	small	0.89977	0.978	0.988118	0.00276	negligible	1.0158	0.779051	0.982201	0.025	negligible	0.916556	0.231077	0.760738	-0.155	small
AC	AC(10:3)	0.054746	0.0509804	0.0474209	0.0498302	0.0633567	0.0673475	0.0682885	0.0681847	0.0472813	0.0479591	0.0440737	0.0470373	0.0566188	0.0622148	0.0644543	0.0686341	1.07278	0.409381	0.999908	0.114	small	1.0196	0.906705	0.945426	0.0117	negligible	0.878434	0.355168	0.904678	-0.0824	negligible	0.906471	0.664981	0.938215	-0.0573	negligible
AC	AC(12:0)	0.0563824	0.053935	0.0490093	0.0420098	0.0994974	0.0706165	0.0786942	0.0811742	0.0512251	0.0482618	0.0368751	0.0381259	0.0834879	0.0625109	0.0761122	0.0762277	1.38915	0.0805389	0.999908	0.24	small	1.26585	0.0264312	0.267097	0.222	small	1.09691	0.126108	0.766466	0.136	small	0.820055	0.342861	0.858564	-0.124	small
AC	AC(12:1)	0.0652992	0.0608746	0.0545352	0.0521436	0.106495	0.0803513	0.0898783	0.0940529	0.0570244	0.0549055	0.0509001	0.0464987	0.0896916	0.073181	0.0837407	0.0848507	1.12032	0.108056	0.999908	0.22	small	1.1808	0.252467	0.546084	0.114	small	1.07106	0.355169	0.904678	0.0824	negligible	0.862468	0.122945	0.670376	-0.2	small
AC	AC(13:0)	0.141732	0.129584	0.119988	0.147177	0.240062	0.24443	0.261578	0.216634	0.129181	0.112017	0.108578	0.122915	0.212682	0.209754	0.248028	0.178573	1.18975	0.0868286	0.999908	0.234	small	0.911335	0.534966	0.749976	-0.062	negligible	0.857491	0.741894	0.982201	-0.0293	negligible	1.17461	0.126614	0.670376	0.199	small
AC	AC(14:0)	0.0265783	0.0272686	0.0265098	0.0254332	0.0481361	0.0394427	0.0418972	0.0436472	0.0268361	0.0274364	0.0236982	0.0232132	0.0472219	0.0402392	0.0395414	0.0413079	1.13241	0.63424	0.999908	0.0648	negligible	1.18193	0.099424	0.359667	0.165	small	1.19424	0.05486	0.682595	0.171	small	0.974129	0.287105	0.832889	-0.137	small
AC	AC(14:0-OH)	0.00538876	0.0061461	0.00393542	0.00484485	0.0107724	0.00757255	0.0100709	0.00974438	0.0043007	0.00198151	0.00183163	0.00177328	0.012746	0.0068526	0.0114394	0.0125953	2.34802	0.121531	0.999908	0.211	small	1.11743	0.0938884	0.359667	0.168	small	1.11422	0.360266	0.904678	0.0815	negligible	0.544061	0.267496	0.799759	-0.143	small
AC	AC(14:1)	0.0767433	0.0710747	0.0661812	0.0610125	0.120784	0.092052	0.101149	0.109669	0.0758495	0.0672544	0.0532439	0.0574768	0.110078	0.0878696	0.0940314	0.102908	1.42457	0.178672	0.999908	0.185	small	1.17011	0.214646	0.515505	0.124	small	1.17065	0.162146	0.766466	0.125	small	0.853863	0.207837	0.719969	-0.164	small
AC	AC(14:2)	0.0185559	0.0178286	0.0149371	0.0134634	0.0293094	0.0174064	0.0273386	0.0262699	0.0177006	0.00989387	0.0056083	0.00564388	0.0240965	0.00725804	0.0275058	0.0250489	3.15614	0.470578	0.999908	0.1	small	1.75302	0.134663	0.394567	0.15	small	0.876052	0.889404	0.985847	-0.0124	negligible	0.289754	0.0233866	0.670376	-0.292	small
AC	AC(16:0)	0.0792823	0.086471	0.0860653	0.0796885	0.118342	0.102387	0.106069	0.109486	0.0817535	0.0863746	0.0872103	0.078374	0.119354	0.105633	0.101118	0.10999	0.937429	0.19614	0.999908	-0.178	small	1.10208	0.0912212	0.359667	0.169	small	1.18035	0.00964138	0.542162	0.231	small	0.960388	0.320778	0.842102	-0.13	small
AC	AC(16:1)	0.019504	0.0184806	0.0184528	0.0166957	0.0378503	0.0273102	0.0324937	0.033168	0.0191358	0.0170592	0.0177788	0.0177898	0.0349803	0.0259951	0.0314039	0.0303122	1.07633	0.460047	0.999908	0.102	small	0.958934	0.576567	0.767887	0.0558	negligible	1.11389	0.172646	0.766466	0.121	small	0.857579	0.126614	0.670376	-0.199	small
AC	AC(18:0)	0.0342511	0.0428637	0.0386956	0.0378376	0.0565045	0.0521603	0.0588507	0.0526914	0.0364383	0.0395476	0.0375168	0.0386323	0.0537664	0.0545426	0.0492463	0.0499876	0.971254	0.470578	0.999908	-0.1	small	1.02369	0.219782	0.519324	0.123	small	1.09178	0.912581	0.985847	0.0098	negligible	1.09112	0.505847	0.926333	0.0859	negligible
AC	AC(18:1)	0.103908	0.112673	0.108708	0.105001	0.15137	0.130457	0.136988	0.147367	0.103539	0.113243	0.106854	0.101032	0.148423	0.125873	0.131352	0.15039	0.968976	0.731445	0.999908	-0.0483	negligible	1.12087	0.18109	0.465434	0.134	small	1.12996	0.0446651	0.623184	0.179	small	0.836977	0.126614	0.670376	-0.199	small
AC	AC(18:2)	0.054009	0.055227	0.0569276	0.0562321	0.0625776	0.0572493	0.0610383	0.0628431	0.0541046	0.0553339	0.0509822	0.0504252	0.0625378	0.0556805	0.0596976	0.0618363	1.06124	0.762076	0.999908	-0.0412	negligible	1.09735	0.777448	0.86613	0.0283	negligible	1.04758	0.775311	0.982201	0.0254	negligible	0.90045	0.160158	0.670376	-0.181	small
AA	Ala	396.907	382.094	398.219	411.059	408.385	438.896	438.856	406.488	382.989	383.901	403.526	394.229	407.907	449.854	420.286	386.266	0.949107	0.890838	0.999908	-0.02	negligible	0.973802	0.111278	0.370504	-0.159	small	0.970548	0.128544	0.766466	-0.135	small	1.16462	0.10908	0.670376	0.208	small
AA	Arg	162.926	140.972	134.708	156.424	157.85	183.853	154.334	160.215	138.326	126.679	134.807	146.632	146.475	169.495	140.54	155.966	1.02611	0.492029	0.999908	0.0954	negligible	0.863925	0.0811344	0.359667	-0.174	small	1.04222	0.943598	0.985847	0.0063	negligible	1.08674	0.260147	0.799759	0.147	small
AA	Asn	53.3147	55.3076	56.9184	57.2747	49.4275	55.3158	51.6118	49.191	52.6803	54.9419	56.0716	57.7501	47.5849	55.0755	50.3114	46.6887	0.93952	0.157189	0.999908	-0.195	small	0.951372	0.26408	0.5511	-0.112	small	0.945808	0.177306	0.773903	-0.12	small	1.17963	0.0295869	0.670376	0.28	small
AA	Asp	39.7165	40.7682	39.1153	39.4496	45.6462	47.0648	46.9197	46.5265	39.3546	41.7975	37.9179	37.4038	45.814	47.9544	46.6646	45.6663	1.03789	0.539109	0.999908	0.0836	negligible	1.11747	0.241217	0.535429	0.117	small	0.981772	0.627336	0.967418	-0.0432	negligible	1.05011	0.763523	0.938215	0.04	negligible
AA	Cit	27.6514	26.8817	27.1686	26.69	35.4644	35.6713	38.4029	32.8833	27.6028	26.4049	27.6842	26.5402	34.614	33.1738	37.7449	30.4228	0.99706	0.757425	0.999908	0.0435	negligible	0.994903	0.65408	0.80127	0.0448	negligible	0.917049	0.10266	0.766466	-0.145	small	1.09043	0.193242	0.716708	0.168	small
AA	Gln	636.402	627.733	634.778	664.236	645.878	696.387	667.675	641.694	643.742	645.951	657.156	677.649	646.878	680.126	659.289	633.375	0.979588	0.7444	0.999908	-0.0459	negligible	0.953224	0.07307	0.359667	-0.179	small	0.981175	0.281989	0.830776	-0.0962	negligible	1.07381	0.0964641	0.670376	0.216	small
AA	Glu	98.4354	103.25	92.7142	104.635	121.989	121.743	121.51	120.753	94.5238	93.676	92.3096	89.8961	115.501	110.061	117.313	107.332	1.02399	0.411211	0.999908	0.112	small	1.04205	0.288395	0.5511	0.106	small	0.98455	0.752983	0.982201	0.0281	negligible	1.02543	0.988204	1	-0.00191	negligible
AA	Gly	353.991	349.324	337.49	357.265	343.875	343.104	349.455	347.173	345.981	337.269	318.896	349.897	329.247	334.03	341.039	319.543	1.08493	0.390066	0.999908	0.119	small	0.963911	0.74593	0.847123	-0.0324	negligible	0.965422	0.370609	0.904678	-0.0797	negligible	1.04533	0.774744	0.938215	0.0382	negligible
AA	His	97.0937	98.0716	99.5421	99.3104	88.9577	95.951	91.9676	90.1482	93.5693	93.8427	100.361	97.0367	90.3828	90.3291	91.4424	88.8766	0.932323	0.278234	0.999908	-0.15	small	0.967084	0.624514	0.793617	-0.0489	negligible	0.988412	0.342618	0.904678	-0.0845	negligible	1.01634	0.4853	0.926333	0.0917	negligible
AA	Lys	164.55	158.785	168.206	169.496	166.495	178.956	166.144	163.244	151.181	151.633	166.304	158.237	158.232	180.089	167.201	161.132	0.909065	0.390066	0.999908	-0.119	small	0.958261	0.112831	0.371454	-0.159	small	0.946356	0.397249	0.904678	-0.0755	negligible	1.11765	0.155793	0.670376	0.183	small
AA	Met	24.398	24.1866	25.1172	26.0859	24.2009	26.4481	24.3979	20.7216	23.0276	23.0491	24.4458	25.1605	22.0455	24.4504	23.0364	21.2499	0.941984	0.353107	0.999908	-0.128	small	0.916082	0.115999	0.377641	-0.157	small	0.956987	0.708955	0.982201	-0.0332	negligible	1.15061	0.017588	0.670376	0.306	medium
AA	Orn	85.0336	81.6268	79.5376	85.2714	91.3182	103.791	97.2041	88.7867	80.9612	84.0864	75.5022	84.6648	88.2731	100.664	95.8258	84.8277	1.0723	0.421129	0.999908	0.109	small	0.993168	0.557893	0.760291	-0.0586	negligible	0.921183	0.124904	0.766466	-0.136	small	1.18669	0.0191023	0.670376	0.302	medium
AA	Phe	101.919	105.301	99.8213	103.437	112.115	119.953	113.948	111.334	99.8855	105.039	99.7528	97.9776	112.546	117.91	111.049	105.068	1.00133	0.7444	0.999908	0.0459	negligible	1.07207	0.557893	0.760291	0.0586	negligible	1.01348	0.828111	0.985847	-0.0193	negligible	1.12223	0.130367	0.670376	0.196	small
AA	Pro	217.166	215.848	207.979	221.214	226.372	230.093	229.379	219.561	201.799	196.348	198.779	203.843	206.535	222.682	214.631	209.599	1.01519	0.82879	0.999908	0.0294	negligible	0.963235	0.60995	0.793617	-0.051	negligible	0.962279	0.566437	0.933291	-0.051	negligible	1.06242	0.532498	0.928702	0.0821	negligible
AA	Ser	183.488	178.983	173.312	181.41	167.9	179.506	171.007	174.578	178.385	171.604	174.837	177.523	163.042	171.642	168.095	171.422	1.02029	0.362136	0.999908	0.126	small	0.966658	0.674101	0.809477	-0.0421	negligible	0.969944	0.260734	0.827989	-0.0998	negligible	1.00129	0.733822	0.938215	0.0439	negligible
AA	Thr	135.342	129.537	136.508	141.338	115.685	124.57	115.431	117.216	135.405	125.643	134.565	136.389	110.877	126.168	109.804	109.493	1.00624	0.958956	0.999908	-0.00823	negligible	0.921214	0.129355	0.394567	-0.152	small	1.00977	0.790303	0.982201	-0.0237	negligible	1.15229	0.208865	0.719969	0.163	small
AA	Trp	63.4902	65.2487	66.7827	67.1645	61.55	69.9134	62.9528	63.4088	60.3824	65.457	64.8316	63.7046	58.8264	70.2056	63.5578	60.1193	0.931373	0.120084	0.999908	-0.214	small	1.02751	0.381292	0.642061	-0.0876	negligible	0.925558	0.293044	0.833612	-0.0935	negligible	1.16777	0.0276011	0.670376	0.284	small
AA	Tyr	72.6816	70.7811	73.0063	75.4799	82.704	87.8537	80.702	81.3986	66.2806	66.2413	76.1718	73.9817	81.2204	90.0869	76.8116	80.2106	0.870147	0.618607	0.999908	-0.0694	negligible	0.895374	0.10671	0.363562	-0.161	small	1.0574	0.373223	0.904678	0.0793	negligible	1.12313	0.286055	0.832889	0.139	small
AA	Val	219.825	225.43	232.193	231.414	237.01	256.022	230.976	226.853	202.277	212.436	234.441	221.055	235.209	251.492	222.112	228.278	0.862809	0.0805389	0.999908	-0.24	small	0.961012	0.52593	0.748046	-0.0634	negligible	1.05896	0.330355	0.89624	0.0867	negligible	1.10169	0.0371251	0.670376	0.269	small
AA	xLeu	207.461	215.884	211.652	214.869	229.614	252.964	215.175	216.998	184.174	201.412	218.478	217.889	215.042	242.524	199.645	211.885	0.842985	0.234695	0.999908	-0.163	small	0.924381	0.448259	0.706847	-0.0758	negligible	1.07712	0.0956636	0.766466	0.149	small	1.1446	0.0478898	0.670376	0.256	small
BA	ADMA	0.476229	0.458279	0.467152	0.476429	0.52234	0.546415	0.522799	0.494586	0.458133	0.451946	0.47016	0.459771	0.515265	0.555705	0.521437	0.504405	0.97442	0.783677	0.999908	0.0388	negligible	0.982979	0.124215	0.394567	-0.154	small	0.988164	0.705327	0.982201	-0.0337	negligible	1.1017	0.0191023	0.670376	0.302	medium
BA	Creatinine	61.4798	64.1477	63.0556	61.422	69.5431	68.9529	69.3574	64.621	59.4819	64.0264	61.9695	62.0458	67.4382	69.3446	66.324	64.8613	0.959858	0.460047	0.999908	-0.102	small	1.03192	0.423892	0.696525	0.08	negligible	1.0168	0.794064	0.982201	0.0233	negligible	1.06912	0.21427	0.730013	0.16	small
BA	Kynurenine	1.80089	1.76277	1.80464	1.87048	2.27601	2.39812	2.30609	2.21895	1.78654	1.72622	1.73099	1.82642	2.15994	2.24559	2.22014	1.98037	1.03209	0.904415	0.999908	0.0177	negligible	0.945142	0.320851	0.583909	-0.0993	negligible	0.972885	0.540313	0.933291	-0.0545	negligible	1.13393	0.207837	0.719969	0.164	small
BA	Met-SO	1.75958	2.12009	1.48046	1.50942	1.92585	2.52056	1.71825	3.91236	1.11204	1.5651	1.37608	1.29976	1.33876	1.49054	1.39638	1.49036	0.808119	0.248647	0.999908	-0.159	small	1.20415	0.704568	0.82907	0.0379	negligible	0.958734	0.644738	0.978799	-0.0411	negligible	1.00012	0.941072	1	-0.00954	negligible
BA	Putrescine	0.0997122	0.111079	0.103202	0.112191	0.128557	0.0931918	0.112681	0.118092	0.0640645	0.104952	0.09313	0.0863261	0.135691	0.0725528	0.111977	0.111301	0.687904	1	1	0.00118	negligible	1.21576	0.634305	0.793617	0.0476	negligible	1.21177	0.521123	0.933291	0.0572	negligible	0.651862	0.719149	0.938215	-0.0478	negligible
BA	Sarcosine	1.48237	1.25187	1.19094	1.35863	1.4148	1.50827	1.48607	1.88571	1.42382	1.15226	1.199	1.32261	1.23476	1.46404	1.38046	1.35438	1.1875	0.0613358	0.999908	0.256	small	0.871202	0.291538	0.5511	-0.105	small	0.894457	0.260735	0.827989	-0.0998	negligible	1.08096	0.398003	0.903992	0.111	small
BA	SDMA	0.421207	0.446824	0.430714	0.436577	0.550948	0.527988	0.545801	0.513144	0.419058	0.438912	0.428374	0.435087	0.535691	0.517172	0.516875	0.530805	0.978252	0.945293	0.999908	-0.0106	negligible	1.00879	0.288394	0.5511	0.106	small	1.0364	0.767847	0.982201	0.0263	negligible	0.974317	0.842967	0.961048	0.0267	negligible
BA	Serotonin	0.642143	0.661539	0.754747	0.682438	0.524397	0.584002	0.567906	0.617993	0.635565	0.624743	0.72377	0.677444	0.478034	0.552128	0.495291	0.577731	0.878131	0.234695	0.999908	-0.163	small	0.922205	0.456553	0.706847	-0.0745	negligible	0.965157	0.651754	0.982201	-0.0402	negligible	0.955684	0.93568	1	-0.0115	negligible
BA	t4-OH-Pro	12.8681	12.1882	9.9161	10.5085	12.9713	12.9252	10.7604	10.5989	10.016	9.42268	10.2149	8.69647	10.3331	9.43152	9.71661	9.60485	0.980537	0.68041	0.999908	0.0577	negligible	1.08351	0.874017	0.927852	0.0159	negligible	1.06344	0.168088	0.766466	0.123	small	0.981954	0.797323	0.938215	0.0343	negligible
BA	Taurine	132.925	136.688	132.188	124.665	131.265	132.414	131.314	131.379	135.68	139.597	126.579	127.4	130.268	132.077	133.375	131.687	1.0719	0.796897	0.999908	0.0365	negligible	1.09574	0.0187331	0.267097	0.235	small	0.976703	0.73453	0.982201	-0.0302	negligible	1.00296	0.797323	0.938215	0.0343	negligible
CE	CE(16:0)	221.086	210.372	230.871	218.061	250.612	264.178	266.554	279.24	223.941	205.161	222.435	230.256	228.863	231.929	258.742	263.469	1.00677	0.570981	0.999908	-0.0789	negligible	0.891012	0.508094	0.736988	-0.0662	negligible	0.884522	0.397251	0.904678	-0.0755	negligible	0.880291	0.542205	0.92904	-0.0802	negligible
CE	CE(16:1)	182.417	185.367	199.459	214.347	335.772	323.441	321.717	298.585	161.462	179.049	161.073	190.324	340.91	334.919	314.458	272.765	1.00241	0.573939	0.999908	-0.0765	negligible	0.940762	0.0741795	0.359667	-0.179	small	1.08412	0.477752	0.926142	0.0633	negligible	1.22786	0.449212	0.917333	0.0993	negligible
CE	CE(17:0)	9.07816	9.43611	8.42615	10.0425	12.4008	10.9248	10.9164	10.7901	8.26773	8.5425	8.05868	9.54303	12.5205	9.60658	10.7603	10.3352	1.02594	0.293876	0.999908	0.144	small	0.895156	0.890338	0.941765	-0.0138	negligible	1.16358	0.160686	0.766466	0.125	small	0.929498	0.994147	1	-0.00191	negligible
CE	CE(17:1)	20.668	19.0232	20.2288	22.529	32.5089	32.3161	31.6812	28.1476	18.5001	18.686	18.5844	21.285	30.7598	31.2182	30.1842	28.0123	0.995462	0.7444	0.999908	0.0459	negligible	0.877898	0.0426846	0.280994	-0.203	small	1.01907	0.556569	0.933291	0.0524	negligible	1.11445	0.182256	0.712012	0.174	small
CE	CE(17:2)	3.03185	2.79214	3.07181	3.38592	4.18976	4.41391	4.40083	4.10556	3.16963	2.36729	2.7985	3.20822	4.1294	4.86495	4.43137	4.16115	1.13262	0.931646	0.999908	0.0129	negligible	0.737884	0.106711	0.363562	-0.161	small	0.931855	0.540313	0.933291	-0.0545	negligible	1.16914	0.467066	0.924664	0.0954	negligible
CE	CE(18:1)	506.617	543.182	494.325	515.782	961.88	1039.49	895.422	750.322	508.157	443.968	461.047	537.914	977.519	929.559	888.118	693.127	1.10218	0.863784	0.999908	-0.0248	negligible	0.825351	0.624515	0.793617	0.0489	negligible	1.10066	0.42219	0.904678	0.0715	negligible	1.34111	0.155804	0.670376	0.183	small
CE	CE(18:2)	6472.1	6089.85	6576.84	6762.73	7178.07	7448.17	7295.83	7418.3	6225.59	5885.13	6027.67	6651.75	6967.93	7359.29	7337.37	7520.04	1.03284	0.836886	0.999908	-0.0294	negligible	0.884748	0.0314863	0.267097	-0.215	small	0.94965	0.694485	0.982201	-0.035	negligible	0.978623	0.730162	0.938215	0.0458	negligible
CE	CE(18:3)	233.827	220.376	255.717	257.813	299.556	292.713	297.631	278.025	203.907	220.076	245.453	243.233	287.33	303.683	289.897	278.176	0.830736	0.582726	0.999908	-0.0765	negligible	0.904796	0.0205399	0.267097	-0.232	small	0.991144	0.812935	0.985847	0.0211	negligible	1.0917	0.467066	0.924664	0.0954	negligible
CE	CE(19:2)	9.78044	8.00416	9.9886	10.1801	6.64902	7.76454	8.83244	8.92245	9.93226	6.49491	9.78684	8.72839	5.87058	7.73478	7.60182	6.62237	1.01486	0.618607	0.999908	-0.0694	negligible	0.744113	0.0293723	0.267097	-0.218	small	0.77226	0.0132792	0.542162	-0.221	small	1.16798	0.786011	0.938215	-0.0363	negligible
CE	CE(19:3)	3.48341	3.44677	4.01588	3.89412	3.67625	4.08359	4.5681	4.70392	2.55575	2.49232	3.96419	3.08064	3.13681	4.12489	3.97318	3.92678	0.644709	0.931646	0.999908	-0.0129	negligible	0.809028	0.600327	0.78877	-0.0524	negligible	0.789496	0.145271	0.766466	-0.13	small	1.05045	0.786011	0.938215	-0.0363	negligible
CE	CE(20:4)	1008.48	977.979	1049.64	1056.71	1171.52	1119.55	1127.82	1011.37	994.244	913.51	966.977	991.803	1120.27	1055.77	1125.85	1014.57	1.0282	0.918018	0.999908	-0.0152	negligible	0.921059	0.227656	0.521119	-0.121	small	0.995042	0.433562	0.904678	0.0698	negligible	1.04061	0.633267	0.938215	0.063	negligible
CE	CE(20:5)	335.62	286.841	261.23	376.099	608.412	631.932	626.827	570.906	274.185	223.877	237.38	239.689	504.034	506.505	496.824	439.278	1.15505	0.133116	0.999908	0.205	small	0.934029	0.276055	0.5511	-0.109	small	1.01451	0.982483	0.985847	0.00196	negligible	1.15304	0.612483	0.938215	0.0667	negligible
CE	CE(22:5)	29.3297	33.4038	31.9849	31.8818	25.4978	25.1762	25.8608	20.9637	30.0745	32.1799	29.3796	31.4687	27.9564	27.3741	24.3597	21.2573	1.02365	0.796897	0.999908	-0.0365	negligible	1.0226	0.629403	0.793617	0.0483	negligible	1.14765	0.982483	0.985847	0.00196	negligible	1.28775	0.224366	0.747036	0.159	small
CE	CE(22:6)	245.908	235.895	238.155	259.612	360.008	367.863	369.033	330.934	220.886	219.398	229.643	227.233	334.219	354.071	340.689	326.438	0.961867	0.877293	0.999908	0.0223	negligible	0.965519	0.431927	0.698042	-0.0786	negligible	0.981012	0.955254	0.985847	0.005	negligible	1.08465	0.571836	0.936021	0.0745	negligible
DG	DG(32:1)	4.10748	4.5198	4.25144	4.89951	8.01414	7.96635	7.18842	7.72631	3.35218	4.31495	3.87167	4.48733	7.48839	7.90438	6.56229	7.83768	0.865822	0.371306	0.999908	-0.124	small	0.961585	0.619643	0.793617	-0.0496	negligible	1.14112	0.15074	0.766466	0.128	small	1.00851	0.592002	0.938215	0.0706	negligible
DG	DG(32:2)	1.98033	2.06611	1.92773	2.35041	3.32487	3.55523	3.22745	3.48863	1.54335	1.77019	1.88615	1.98961	3.35764	3.33085	3.07284	3.11973	0.818255	0.513983	0.999908	-0.0906	negligible	0.889714	0.435979	0.698042	-0.0779	negligible	1.09268	0.749281	0.982201	0.0285	negligible	1.06767	0.763523	0.938215	0.04	negligible
DG	DG(34:1)	16.8504	18.2466	17.2549	17.6838	25.4204	26.8793	23.1188	25.7263	13.6433	18.4888	15.6845	15.2645	24.0861	26.0815	21.2972	24.6346	0.869859	0.559349	0.999908	-0.0812	negligible	1.21123	0.544079	0.754736	0.0607	negligible	1.13095	0.07453	0.704429	0.159	small	1.05873	0.697296	0.938215	0.0515	negligible
DG	DG(34:3)	4.01943	3.83176	4.02364	4.44632	5.67304	5.74982	5.54204	6.38562	3.66445	3.74594	3.71468	3.96114	5.2843	5.64693	5.33947	6.34372	0.986479	0.78858	0.999908	-0.0365	negligible	0.945671	0.217205	0.517408	-0.123	small	0.989668	0.893262	0.985847	0.0119	negligible	0.890161	0.313625	0.842102	-0.132	small
DG	DG(36:2)	12.5085	13.5983	13.3281	13.6403	18.3971	20.2838	16.8165	17.4922	11.5257	12.7079	11.4921	11.3274	18.1567	20.6014	15.9638	17.2898	1.00293	0.559349	0.999908	-0.0812	negligible	1.12187	0.798666	0.876441	0.0255	negligible	1.13736	0.0316115	0.544834	0.192	small	1.19154	0.187179	0.712251	0.172	small
DG	DG(36:3)	13.9632	14.0559	14.9576	15.5662	17.2499	19.4833	17.2842	18.2356	12.2096	13.1727	13.3047	13.9241	16.6839	19.7115	17.225	18.5235	0.917695	0.513983	0.999908	-0.0906	negligible	0.946035	0.291538	0.5511	-0.105	small	0.968586	0.963029	0.985847	0.00413	negligible	1.06414	0.542205	0.92904	0.0802	negligible
DG	DG(36:4)	6.06141	5.94773	6.34713	7.12151	7.01008	7.88952	7.31589	7.50151	5.64248	5.222	5.37787	6.19075	6.22989	7.23103	7.08272	7.21241	1.0492	0.709925	0.999908	-0.0506	negligible	0.843516	0.0873265	0.359667	-0.171	small	0.879591	0.439314	0.904678	-0.0689	negligible	1.00258	0.93568	1	0.0115	negligible
DG	DG(38:5)	1.12935	1.06393	1.20625	1.21897	1.60434	1.56195	1.47641	1.37303	0.978747	0.942274	1.00138	1.06367	1.43417	1.30468	1.29834	1.15274	0.977394	0.877293	0.999908	-0.0223	negligible	0.885869	0.204631	0.50811	-0.127	small	1.10462	0.196858	0.790129	0.115	small	1.13181	0.604834	0.938215	0.0667	negligible
DG	DG(39:0)	3.07655	2.8138	2.69409	3.18714	6.08524	5.90137	6.01214	5.14132	2.56601	2.24025	2.37596	1.88484	4.5512	4.74953	4.77283	4.04408	1.07999	0.409381	0.999908	0.114	small	1.18856	0.961511	0.97482	0.00483	negligible	0.953565	0.970809	0.985847	-0.00326	negligible	1.17444	0.65434	0.938215	0.0591	negligible
DG	DG(41:1)	2.71912	2.86718	2.68058	2.86468	4.26967	4.32198	4.4055	3.72842	2.74216	2.60423	2.48356	2.47139	3.96308	4.17824	4.08219	3.66328	1.10412	0.993098	1	0.00118	negligible	1.05375	0.689273	0.81764	0.04	negligible	0.970823	0.904847	0.985847	-0.0107	negligible	1.14057	0.313625	0.842102	0.132	small
DG	DG(42:0)	1.77944	1.69191	1.73995	1.75025	2.33396	2.55156	2.34783	2.3619	1.7379	1.87713	1.73831	1.77697	2.46484	2.58434	2.40825	2.47415	0.999764	0.775296	0.999908	0.0388	negligible	1.05637	0.809335	0.881544	-0.0241	negligible	1.0235	0.760404	0.982201	0.0272	negligible	1.04453	0.65434	0.938215	0.0591	negligible
DG	DG(42:1)	7.62462	7.41104	7.91609	8.10534	8.94293	9.25109	8.92301	9.02365	7.18829	7.05682	7.46109	8.07105	8.67455	9.29061	8.66769	8.93761	0.963437	0.570981	0.999908	-0.0789	negligible	0.874338	0.0320336	0.267097	-0.214	small	1.00079	0.935834	0.985847	-0.00717	negligible	1.0395	0.752351	0.938215	0.042	negligible
DG	DG(42:2)	1.36916	1.48166	0.845474	0.924763	2.20181	3.10812	1.46946	5.63641	0.784726	0.845992	0.777192	0.880214	1.06663	1.08949	1.01959	1.14972	1.00969	0.965502	1	-0.00589	negligible	0.961121	0.427899	0.696525	-0.0793	negligible	1.04614	0.805373	0.985847	0.0219	negligible	0.947617	0.643768	0.938215	-0.0611	negligible
DG	DG(44:3)	2.14439	2.01499	2.09317	2.15377	2.54733	2.54826	2.41632	2.19148	2.25622	1.95367	1.89914	2.22561	2.40556	2.4785	2.29622	2.26567	1.18803	0.362136	0.999908	0.126	small	0.877815	0.33794	0.599033	-0.0958	negligible	1.04762	0.273349	0.830776	0.098	negligible	1.09394	0.202526	0.719969	0.167	small
DG	DG-O(32:2)	2.14476	2.1327	2.21261	2.37772	3.09458	3.7248	3.1326	3.6512	1.87916	1.88519	2.03853	2.14904	3.22753	3.42666	2.95835	3.27544	0.921818	0.667862	0.999908	-0.06	negligible	0.877223	0.214647	0.515505	-0.124	small	1.09099	0.850995	0.985847	0.0167	negligible	1.04617	0.836022	0.961048	0.0267	negligible
DG	DG-O(34:1)	9.06514	9.70434	10.0608	9.82146	12.7087	14.4747	12.143	12.6794	8.67128	9.06964	9.61279	9.04895	13.2969	14.2651	11.0859	12	0.902056	0.255832	0.999908	-0.156	small	1.00229	0.777447	0.86613	-0.0283	negligible	1.19945	0.139955	0.766466	0.132	small	1.18876	0.192198	0.716708	0.17	small
DG	DG-O(36:4)	4.58723	4.57398	4.75038	4.90005	5.06293	5.48792	4.95292	5.16111	4.50665	4.50032	4.55587	4.84519	4.80979	4.97731	4.78971	5.25211	0.989196	0.513983	0.999908	-0.0906	negligible	0.928822	0.145781	0.402961	-0.145	small	1.00419	0.669431	0.982201	0.038	negligible	0.947678	0.719149	0.938215	0.0478	negligible
TG	TG(44:1)	2.93908	3.57966	2.54026	4.54639	7.3714	8.82812	6.60496	6.9256	0.338966	2.63503	0.338708	2.01996	5.02372	7.58996	5.31971	5.18782	1.00076	0.770519	0.999908	0.0412	negligible	1.30449	0.846938	0.902374	-0.0193	negligible	0.944359	0.579723	0.933291	0.0494	negligible	1.46303	0.65434	0.938215	0.0591	negligible
TG	TG(44:2)	1.74582	1.95111	1.9994	2.52772	4.17378	4.88405	3.84955	3.96852	1.30945	1.57325	1.90653	2.09358	3.71967	4.22281	3.41512	3.37161	0.686825	0.120084	0.999908	-0.214	small	0.751463	0.106711	0.363562	-0.161	small	1.08918	0.38914	0.904678	0.0767	negligible	1.25246	0.130367	0.670376	0.196	small
TG	TG(46:2)	3.94297	5.17923	6.01294	6.93772	10.2641	13.986	11.5135	10.0255	3.84192	4.34665	4.74849	6.65573	8.86271	11.7098	9.93102	8.68759	0.809082	0.0805389	0.999908	-0.24	small	0.653068	0.235725	0.531287	-0.119	small	0.892427	0.36027	0.904678	-0.0815	negligible	1.34787	0.105812	0.670376	0.21	small
TG	TG(48:1)	26.3316	29.8424	29.6032	34.4655	64.1585	66.191	53.5537	52.7857	21.0471	26.6474	25.3226	29.2176	55.5539	58.8317	47.7304	42.9335	0.831158	0.152132	0.999908	-0.196	small	0.912033	0.288395	0.5511	-0.106	small	1.16391	0.0606483	0.682595	0.167	small	1.3703	0.115852	0.670376	0.204	small
TG	TG(48:2)	22.4581	24.6866	26.4011	30.3426	49.3342	53.6278	44.2062	42.2825	18.5389	20.0695	24.0203	29.0941	40.9067	48.9868	38.6408	37.6166	0.771802	0.100573	0.999908	-0.225	small	0.689814	0.092551	0.359667	-0.168	small	1.05864	0.212532	0.805138	0.111	small	1.30227	0.112426	0.670376	0.207	small
TG	TG(48:3)	8.37253	9.79911	10.7382	14.0573	19.6858	21.334	18.0653	16.9001	5.35751	8.40613	11.6608	17.2276	19.7841	19.0182	18.7308	18.0979	0.459448	0.248647	0.999908	-0.159	small	0.487944	0.0741804	0.359667	-0.179	small	1.05623	0.563139	0.933291	0.0515	negligible	1.05085	0.358101	0.86003	0.12	small
TG	TG(49:1)	4.96132	6.3324	6.04671	6.62186	12.7567	12.8095	10.5549	10.1259	4.5044	6.18978	5.5266	5.91448	11.4363	12.0588	9.79513	9.10038	0.81504	0.0901164	0.999908	-0.231	small	1.04655	0.901245	0.945426	-0.0124	negligible	1.16755	0.0262513	0.544834	0.198	small	1.32509	0.044579	0.670376	0.259	small
TG	TG(49:2)	4.48084	4.88985	5.16453	5.91832	10.1011	10.3532	9.05681	8.41211	4.09025	4.60658	5.08757	4.90392	9.39485	9.968	8.33006	7.57117	0.80397	0.17311	0.999908	-0.188	small	0.939367	0.143881	0.402961	-0.146	small	1.12782	0.146623	0.766466	0.129	small	1.31657	0.0357671	0.670376	0.271	small
TG	TG(50:1)	57.6094	64.4692	60.6808	65.7189	116.021	121.679	94.2883	101.074	45.4151	58.2793	48.3595	62.5309	100.845	108.971	86.3798	89.3919	0.939113	0.301911	0.999908	-0.143	small	0.932008	0.950527	0.97482	-0.0062	negligible	1.16746	0.010202	0.542162	0.229	small	1.21903	0.147367	0.670376	0.187	small
TG	TG(50:2)	89.8106	94.3417	98.3101	106.147	168.68	177.968	146.592	149.716	77.0842	85.4876	86.4918	96.0918	157.146	165.739	129.21	144.752	0.891232	0.248647	0.999908	-0.159	small	0.889645	0.304336	0.56437	-0.103	small	1.21621	0.0397263	0.58199	0.184	small	1.14498	0.135372	0.670376	0.192	small
TG	TG(50:3)	53.9659	54.2132	62.4297	65.7345	91.2486	99.8936	85.5153	86.7639	48.2328	52.4627	57.6172	62.429	82.5019	95.0354	77.9174	78.618	0.837125	0.178672	0.999908	-0.185	small	0.840357	0.0535727	0.322796	-0.193	small	1.05884	0.284176	0.830776	0.0953	negligible	1.20882	0.159053	0.670376	0.183	small
TG	TG(50:4)	19.6445	19.786	22.7692	23.9372	30.2253	31.8891	29.5984	29.7408	18.55	18.6365	20.7767	22.0406	28.2494	28.8036	27.5083	26.362	0.892826	0.17311	0.999908	-0.188	small	0.845553	0.01524	0.267097	-0.243	small	1.02694	0.828111	0.985847	0.0193	negligible	1.09262	0.266469	0.799759	0.145	small
TG	TG(51:1)	3.99749	4.45439	4.22507	4.86337	8.68428	9.2558	6.48039	7.30623	3.58431	2.74571	3.58379	3.6391	7.53627	9.81423	5.51673	6.48406	1.00014	0.877293	0.999908	0.0223	negligible	0.754503	0.548665	0.754736	-0.06	negligible	1.36608	0.0691397	0.682595	0.162	small	1.51359	0.320778	0.842102	0.13	small
TG	TG(51:2)	10.0036	11.3042	11.6967	12.2842	20.7737	21.3652	18.2492	17.3564	9.94292	10.8025	10.434	11.3429	20.8278	21.0513	17.7775	17.422	0.95293	0.184364	0.999908	-0.182	small	0.952356	0.473398	0.706847	-0.0717	negligible	1.17158	0.0698903	0.682595	0.161	small	1.20831	0.0357775	0.670376	0.271	small
TG	TG(51:3)	8.11705	8.37779	9.15766	9.89385	14.2897	15.2211	13.2042	12.7194	7.51942	8.38844	8.20631	9.34359	13.7829	14.7788	13.2076	12.2947	0.916297	0.241601	0.999908	-0.162	small	0.897775	0.100854	0.360367	-0.164	small	1.04356	0.219778	0.805138	0.11	small	1.20205	0.0344511	0.670376	0.272	small
TG	TG(51:4)	3.29066	3.39226	3.77254	4.11954	5.43805	5.83666	5.33714	5.02086	3.03266	3.30772	3.36314	4.03261	5.17009	5.79104	5.13316	4.65991	0.901735	0.3823	0.999908	-0.119	small	0.820243	0.0149526	0.267097	-0.243	small	1.00719	0.790304	0.982201	0.0237	negligible	1.24274	0.0331761	0.670376	0.275	small
TG	TG(51:5)	0.933267	1.03296	0.916372	1.4494	1.67834	1.79075	1.67372	1.5879	0.86197	1.11821	0.987463	1.3962	1.75858	1.67153	1.74301	1.50548	0.872913	0.931646	0.999908	0.0129	negligible	0.800893	0.00470647	0.196999	-0.283	small	1.00893	0.862485	0.985847	-0.0154	negligible	1.1103	0.35163	0.858564	0.12	small
TG	TG(52:2)	182.992	205.345	206.15	209.223	317.405	342.229	265.723	283.29	161.09	192.05	191.083	181.423	299.231	331.657	241.446	273.699	0.843037	0.208449	0.999908	-0.173	small	1.05857	0.91217	0.947751	-0.011	negligible	1.23933	0.0110971	0.542162	0.226	small	1.21176	0.105812	0.670376	0.21	small
TG	TG(52:3)	233.982	229.255	262.261	260.393	312.013	352.927	293.417	311.478	218.002	218.399	234.99	231.001	311.027	356.657	264.025	304.602	0.927707	0.390066	0.999908	-0.119	small	0.945448	0.238459	0.533348	-0.118	small	1.17802	0.230978	0.815381	0.107	small	1.17089	0.154689	0.670376	0.185	small
TG	TG(52:4)	117.15	109.918	130.916	135.852	144.219	163.929	143.283	150.186	106.627	107.462	115.939	120.863	134.946	151.717	137.947	135.805	0.919677	0.295252	0.999908	-0.143	small	0.889119	0.0367233	0.280994	-0.209	small	0.978245	0.931955	0.985847	-0.00761	negligible	1.11717	0.279422	0.826977	0.141	small
TG	TG(52:5)	28.4293	26.477	32.0289	35.3409	39.3397	43.6386	39.448	39.4051	26.551	25.6193	28.3994	33.585	34.7807	38.3671	38.6696	34.0539	0.934915	0.362136	0.999908	-0.126	small	0.76282	0.00277231	0.17381	-0.299	small	0.899434	0.756691	0.982201	-0.0276	negligible	1.12666	0.241798	0.778536	0.152	small
TG	TG(52:6)	5.54625	5.22655	5.72691	6.77528	9.10302	9.11339	8.84115	9.38079	4.07204	4.52494	4.96241	5.6886	7.16697	7.95723	8.97011	6.96639	0.820577	0.667862	0.999908	-0.06	negligible	0.795441	0.0607764	0.329768	-0.188	small	0.798983	0.786548	0.982201	-0.0241	negligible	1.14223	1	1	0	negligible
TG	TG(52:7)	2.89872	2.68689	2.73991	3.08607	3.54388	3.84351	3.52809	3.64208	2.8979	2.70397	2.84803	2.95834	3.40674	3.73298	3.55029	3.73307	1.01751	0.958956	0.999908	0.00823	negligible	0.914017	0.0406125	0.280994	-0.205	small	0.959568	0.524297	0.933291	-0.0567	negligible	0.999976	0.988204	1	-0.00191	negligible
TG	TG(53:3)	7.75129	7.99395	8.84451	9.34136	12.7534	13.7016	12.1221	11.5226	7.26945	7.97989	7.98194	8.19023	12.8023	13.7761	11.8637	10.7475	0.910737	0.178672	0.999908	-0.185	small	0.974318	0.0994301	0.359667	-0.165	small	1.07911	0.397251	0.904678	0.0755	negligible	1.28179	0.0934971	0.670376	0.218	small
TG	TG(53:4)	4.91633	4.8426	5.61925	5.9036	7.27007	8.10881	7.18273	6.66311	4.88035	4.90005	5.11418	5.57531	7.04567	7.55694	7.03967	6.05367	0.954279	0.137691	0.999908	-0.204	small	0.878884	0.0229083	0.267097	-0.227	small	1.00085	0.912582	0.985847	-0.0098	negligible	1.24832	0.0722775	0.670376	0.232	small
TG	TG(53:5)	2.08406	2.10449	2.39149	2.59199	3.20525	3.49037	3.17525	2.91996	1.95158	2.0084	2.2344	2.43142	3.00909	3.46236	3.2378	2.53168	0.873427	0.16237	0.999908	-0.192	small	0.826017	0.00702848	0.248481	-0.27	small	0.929362	0.978591	0.985847	0.00239	negligible	1.36761	0.0385259	0.670376	0.267	small
TG	TG(53:6)	0.827384	0.795351	1.01491	1.17677	1.76988	2.07168	1.65619	1.72354	0.875726	0.601779	0.86257	1.35934	1.85275	1.94849	1.73875	1.90269	1.01525	0.718566	0.999908	-0.0506	negligible	0.4427	0.0320347	0.267097	-0.214	small	1.06556	0.71259	0.982201	0.0328	negligible	1.02407	0.389819	0.899346	0.113	small
TG	TG(54:2)	0.942163	2.17974	1.34313	2.63335	3.42809	3.53725	1.75027	2.66324	0.612199	0.732516	0.644812	0.615935	0.674844	0.964439	0.574024	0.607986	0.949423	0.513983	0.999908	-0.0906	negligible	1.18927	0.0419842	0.280994	0.203	small	1.17564	0.113353	0.766466	0.141	small	1.58628	0.154689	0.670376	0.185	small
TG	TG(54:3)	66.7333	69.7595	69.8712	74.5117	89.4451	106.35	86.3783	89.7216	61.3822	68.3998	61.0296	67.5452	88.0469	106.138	74.372	80.0027	1.00578	0.643042	0.999908	-0.0648	negligible	1.01265	0.740717	0.847123	-0.0331	negligible	1.18387	0.397251	0.904678	0.0755	negligible	1.32668	0.173771	0.706746	0.176	small
TG	TG(54:4)	76.016	72.2408	81.7156	85.9374	86.4098	104.042	86.9241	87.3429	68.4965	69.4323	71.1246	81.487	84.0089	95.8298	81.3576	78.2644	0.96305	0.409381	0.999908	-0.114	small	0.852066	0.0799407	0.359667	-0.175	small	1.03259	0.963029	0.985847	0.00413	negligible	1.22444	0.178496	0.706746	0.174	small
TG	TG(54:5)	53.1073	49.4142	57.3856	62.6947	59.7505	69.4786	61.1012	59.4738	42.7224	46.9268	49.3749	53.4171	57.3612	61.7029	58.8981	53.1496	0.865265	0.409381	0.999908	-0.114	small	0.878497	0.0255091	0.267097	-0.223	small	0.973906	0.708956	0.982201	-0.0332	negligible	1.16093	0.187179	0.712251	0.172	small
TG	TG(54:6)	27.6522	25.0804	28.7874	34.5506	36.66	40.6506	36.6545	35.536	23.5618	24.6403	24.9561	29.8402	35.5832	39.877	33.1039	34.0308	0.944132	0.582726	0.999908	-0.0765	negligible	0.825742	0.00205928	0.17381	-0.308	medium	1.0749	0.982483	0.985847	0.00196	negligible	1.17179	0.150416	0.670376	0.187	small
TG	TG(54:7)	7.94784	6.45947	6.48777	8.43141	11.2299	9.98454	12.2456	9.45893	5.84284	5.65245	6.28515	6.72553	8.41261	8.86279	9.72072	8.13563	0.929626	0.770519	0.999908	0.0412	negligible	0.840448	0.233014	0.529249	-0.119	small	0.865431	0.240617	0.823596	-0.104	small	1.08938	0.65434	0.938215	0.0591	negligible
TG	TG(55:6)	1.37021	1.41691	1.60319	1.83526	2.6211	2.8537	2.37381	2.15995	1.41454	1.33939	1.47	1.68867	2.44538	2.63215	2.28714	2.24294	0.962275	0.353107	0.999908	-0.128	small	0.793164	0.00763251	0.248481	-0.267	small	1.06919	0.32553	0.891404	0.0876	negligible	1.17353	0.0760374	0.670376	0.229	small
TG	TG(55:7)	1.29578	0.975072	1.07335	1.37973	2.11099	2.09932	1.95492	1.95806	1.42022	1.1156	1.26712	1.48663	2.12119	2.11992	1.98547	2.16582	1.12082	0.310088	0.999908	0.14	small	0.750428	0.039941	0.280994	-0.205	small	1.06836	0.658801	0.982201	0.0394	negligible	0.978808	0.74123	0.938215	0.0439	negligible
TG	TG(56:6)	9.51492	9.21953	10.069	10.3874	12.1699	14.08	11.4304	11.426	9.52026	8.70787	10.742	10.0212	11.7634	13.3502	11.7748	10.6364	0.886261	0.502944	0.999908	-0.0929	negligible	0.868941	0.0561863	0.322796	-0.191	small	0.99903	0.489938	0.926142	0.0615	negligible	1.25514	0.0551225	0.670376	0.248	small
TG	TG(56:7)	18.0471	16.4786	18.6962	19.8041	27.5624	29.8011	26.6743	26.047	16.0006	15.5652	18.8547	18.969	24.4714	27.4658	26.2313	25.3141	0.848628	0.705765	0.999908	-0.0529	negligible	0.82056	0.0433949	0.280994	-0.202	small	0.932907	0.897121	0.985847	0.0115	negligible	1.085	0.4853	0.926333	0.0917	negligible
TG	TG(56:8)	9.64027	8.05869	8.16556	11.4624	15.7791	16.2344	15.8893	17.9424	7.60947	6.18513	7.16972	9.66751	13.8915	16.2139	15.0298	14.0863	1.06133	0.770519	0.999908	0.0412	negligible	0.639786	0.0994301	0.359667	-0.165	small	0.924264	0.862485	0.985847	-0.0154	negligible	1.15104	0.551997	0.936021	-0.0782	negligible
TG	TG(56:9)	2.18082	1.85051	2.13083	2.26331	2.83548	2.64885	3.13919	2.73225	1.6238	1.44256	2.05507	2.01341	2.4933	2.5217	2.75388	2.62959	0.79014	0.311506	0.999908	-0.137	small	0.716474	0.0899087	0.359667	-0.17	small	0.905377	0.569746	0.933291	-0.0506	negligible	0.958971	0.790144	0.938215	-0.0343	negligible
LPC	LPC(14:0)	1.02908	1.06654	1.1606	1.0858	1.35283	1.4939	1.40414	1.44116	1.03053	1.1018	1.22597	1.0178	1.43261	1.59371	1.56235	1.54412	0.840584	0.362136	0.999908	-0.126	small	1.08254	0.730327	0.842463	0.0345	negligible	0.916958	0.676553	0.982201	-0.0371	negligible	1.03212	0.842967	0.961048	0.0267	negligible
LPC	LPC(15:0)	0.735483	0.853557	0.796886	0.827509	0.980842	0.985326	0.998584	1.00329	0.664924	0.842777	0.804169	0.761307	0.942609	0.950927	1.00199	0.90571	0.826845	0.335473	0.999908	-0.133	small	1.10701	0.214647	0.515505	0.124	small	0.940733	0.627335	0.967418	-0.0432	negligible	1.04992	0.982441	1	0.00382	negligible
LPC	LPC(16:0)	93.5579	102.383	95.1944	92.8371	98.2936	101.731	100.296	109.129	88.8788	102.488	91.548	88.4039	96.8875	97.3834	97.6306	99.8339	0.970844	0.431186	0.999908	-0.107	small	1.15932	0.0264312	0.267097	0.222	small	0.992389	0.576387	0.933291	-0.0498	negligible	0.975454	0.381736	0.899346	-0.115	small
LPC	LPC(16:1)	3.1248	3.42937	3.27105	3.37053	3.79206	3.95021	3.98021	4.06021	2.81596	3.33066	3.17494	3.24304	3.73766	3.64257	3.9122	3.85321	0.886933	0.179994	0.999908	-0.182	small	1.02702	0.477665	0.706847	0.071	negligible	0.955386	0.152131	0.766466	-0.127	small	0.945334	0.532498	0.928702	-0.0821	negligible
LPC	LPC(17:0)	2.3033	2.45174	2.29742	2.2807	2.61962	2.67071	2.66864	2.65044	2.16397	2.364	2.34884	2.16538	2.51514	2.56404	2.68245	2.41833	0.92129	0.643042	0.999908	-0.0648	negligible	1.09172	0.157586	0.41597	0.141	small	0.93763	0.416569	0.904678	-0.0723	negligible	1.06025	0.924017	1	-0.0133	negligible
LPC	LPC(17:1)	0.443607	0.466928	0.45167	0.484427	0.548462	0.565778	0.564166	0.542866	0.41435	0.454675	0.398852	0.425797	0.53179	0.53133	0.567108	0.503928	1.03886	0.904415	0.999908	0.0177	negligible	1.06782	0.639227	0.793617	0.0469	negligible	0.937722	0.450948	0.904678	-0.0672	negligible	1.05438	0.424649	0.917333	0.103	small
LPC	LPC(18:0)	67.2623	68.7551	63.9534	65.0517	65.8953	72.5838	68.8161	72.7649	64.416	67.2087	61.5443	62.5913	61.8512	69.1815	66.527	70.3806	1.04666	0.630775	0.999908	0.0671	negligible	1.07377	0.273025	0.5511	0.11	small	0.929715	0.159235	0.766466	-0.126	small	0.982963	0.994147	1	-0.00191	negligible
LPC	LPC(18:1)	36.9374	41.247	37.1272	38.4749	39.3035	41.3129	40.5551	43.3926	35.0745	38.6699	36.027	36.2618	37.8181	38.6646	39.1964	41.4607	0.973561	0.810174	0.999908	-0.0342	negligible	1.06641	0.0952543	0.359667	0.167	small	0.964836	0.190174	0.773903	-0.117	small	0.932561	0.431747	0.917333	-0.103	small
LPC	LPC(18:2)	33.3588	37.9452	33.0972	36.7715	30.0011	33.4414	31.3588	31.3674	32.0285	36.1384	32.4337	33.1308	29.8892	28.317	28.7598	29.8172	0.987507	0.877293	0.999908	0.0223	negligible	1.09078	0.362831	0.614505	0.091	negligible	1.03927	0.771577	0.982201	-0.0258	negligible	0.949688	0.719149	0.938215	0.0478	negligible
LPC	LPC(20:0)	0.223602	0.186511	0.152598	0.184705	0.157604	0.182222	0.170908	0.179894	0.156592	0.183857	0.1574	0.150407	0.113163	0.173714	0.150218	0.166177	0.994866	0.241601	0.999908	0.162	small	1.2224	0.956019	0.97482	-0.00552	negligible	0.75332	0.252552	0.827989	-0.102	small	1.04535	0.941072	1	0.00954	negligible
LPC	LPC(20:1)	0.721265	0.699471	0.651662	0.682638	0.737957	0.804812	0.779353	0.79446	0.632712	0.676985	0.652839	0.66931	0.713525	0.765054	0.713586	0.726647	0.96917	0.693045	0.999908	0.0554	negligible	1.01147	0.534966	0.749976	0.062	negligible	0.999915	0.286377	0.830776	-0.0953	negligible	1.05286	0.719149	0.938215	0.0478	negligible
LPC	LPC(20:3)	17.9518	16.4789	17.3235	15.5185	16.5502	18.7531	15.8952	16.9388	16.9928	15.1474	17.8264	15.022	15.1241	17.7945	14.6633	14.624	0.95324	0.836886	0.999908	-0.0294	negligible	1.00835	0.689273	0.81764	0.04	negligible	1.03143	0.775312	0.982201	0.0254	negligible	1.2168	0.241798	0.778536	0.152	small
LPC	LPC(20:4)	18.9609	20.0822	18.5015	19.5219	18.5182	19.0885	18.4701	18.6901	18.3194	20.0769	19.0497	18.3985	17.6822	17.0753	18.3815	18.0658	0.961661	0.850313	0.999908	0.0271	negligible	1.09122	0.282178	0.5511	0.108	small	0.961953	0.741894	0.982201	-0.0293	negligible	0.945173	0.744983	0.938215	-0.042	negligible
LPC	LPC(22:5)	0.308031	0.321585	0.295435	0.319664	0.342472	0.365486	0.342101	0.308557	0.288797	0.336984	0.290903	0.316041	0.333621	0.339844	0.347597	0.302236	0.992763	0.958956	0.999908	-0.00823	negligible	1.06627	0.846937	0.902374	0.0193	negligible	0.959793	0.986375	0.986375	0.00152	negligible	1.12443	0.177428	0.706746	0.176	small
LPC	LPC(22:6)	3.23136	3.43202	3.00254	3.28392	3.67543	3.87968	3.71806	3.79151	2.86578	3.44881	2.94264	3.21859	3.50867	3.25489	3.55779	3.7102	0.97388	0.655405	0.999908	0.0623	negligible	1.07153	0.285273	0.5511	0.107	small	0.986192	0.978591	0.985847	-0.00239	negligible	0.877282	0.697296	0.938215	-0.0515	negligible
LPC	LPC-O(16:1)	1.57137	1.59411	1.44121	1.39931	1.43802	1.55548	1.45467	1.63808	1.40906	1.57726	1.441	1.36052	1.30886	1.47563	1.37843	1.39356	0.977834	0.823504	0.999908	0.0318	negligible	1.15931	0.0229075	0.267097	0.227	small	0.949528	0.436432	0.904678	-0.0693	negligible	1.05889	0.988204	1	0.00191	negligible
LPC	LPC-O(18:0)	0.634719	0.674593	0.631209	0.603453	0.586353	0.697809	0.59499	0.792738	0.589508	0.632221	0.63994	0.588638	0.544176	0.590162	0.571835	0.555193	0.921194	0.221298	0.999908	-0.169	small	1.07404	0.0848063	0.359667	0.172	small	0.951632	0.0573742	0.682595	-0.169	small	1.06299	0.633267	0.938215	-0.063	negligible
LPC	LPC-O(18:1)	1.52454	1.55786	1.4122	1.35065	1.35684	1.48179	1.39033	1.77388	1.35377	1.48364	1.39836	1.27653	1.20473	1.26668	1.33007	1.28668	0.968113	1	1	0.00118	negligible	1.16224	0.0835671	0.359667	0.173	small	0.905766	0.0240311	0.544834	-0.201	small	0.984458	0.431747	0.917333	-0.103	small
LPC	LPC-O(18:2)	0.457648	0.428146	0.406208	0.402459	0.424218	0.465084	0.422176	0.480652	0.438362	0.396046	0.415805	0.39803	0.38306	0.42331	0.399806	0.432477	1.05425	0.525146	0.999908	0.0883	negligible	0.995014	0.674103	0.809477	0.0421	negligible	0.958115	0.468722	0.921714	-0.0646	negligible	0.978802	0.797323	0.938215	-0.0343	negligible
PC	PC(24:0)	0.369442	0.305362	0.359401	0.313769	0.323287	0.2869	0.332747	0.334381	0.231662	0.279019	0.320651	0.239599	0.204394	0.268709	0.285105	0.360895	0.722474	0.335473	0.999908	-0.133	small	1.16452	0.939553	0.972752	-0.00758	negligible	0.716909	0.603318	0.955526	-0.0463	negligible	0.744563	0.358101	0.86003	-0.12	small
PC	PC(25:0)	0.33789	0.330702	0.311668	0.352265	0.371562	0.34837	0.332628	0.407151	0.319372	0.326749	0.283825	0.345919	0.340158	0.294394	0.308257	0.373269	1.12524	0.439378	0.999908	0.107	small	0.944583	0.359205	0.614505	-0.0917	negligible	1.10349	0.172651	0.766466	0.121	small	0.78869	0.842967	0.961048	-0.0267	negligible
PC	PC(29:0)	0.198572	0.185839	0.17879	0.274896	0.293136	0.250926	0.258968	0.242773	0.12654	0.172033	0.110785	0.188479	0.259174	0.252207	0.230894	0.222516	1.14222	0.513983	0.999908	0.0906	negligible	0.912743	0.362831	0.614505	-0.091	negligible	1.12248	0.816723	0.985847	0.0207	negligible	1.13343	0.494558	0.926333	0.0897	negligible
PC	PC(30:0)	2.67526	2.87796	3.00924	3.24218	5.0513	4.66861	4.7822	4.29978	2.44705	2.75984	2.57386	2.88485	4.83994	4.55725	4.52847	3.75402	0.950733	0.326869	0.999908	-0.135	small	0.956667	0.464935	0.706847	-0.0731	negligible	1.06878	0.634273	0.972994	0.0424	negligible	1.21396	0.633267	0.938215	0.063	negligible
PC	PC(31:0)	0.386597	0.311395	0.318064	0.393905	0.821033	0.699728	0.722934	0.687379	0.222653	0.245909	0.219665	0.316352	0.692067	0.5578	0.576969	0.528058	1.0136	0.525146	0.999908	-0.0883	negligible	0.777329	0.562535	0.763068	-0.0579	negligible	1.19949	0.2348	0.819006	0.106	small	1.05632	0.970739	1	-0.00573	negligible
PC	PC(31:3)	0.127413	0.136744	0.147505	0.167915	0.213452	0.221247	0.187164	0.191675	0.0970954	0.140397	0.0971452	0.169781	0.20723	0.203084	0.19227	0.207026	0.999487	0.958956	0.999908	0.00823	negligible	0.826931	0.145781	0.402961	-0.145	small	1.07781	0.839536	0.985847	0.018	negligible	0.980957	0.476136	0.926333	0.0935	negligible
PC	PC(32:0)	14.5762	15.1884	15.0282	15.4966	20.8776	20.7996	20.7732	20.2061	14.5442	14.6283	13.258	15.0839	20.7588	20.8452	20.31	19.7327	1.09701	0.68041	0.999908	0.0577	negligible	0.969796	0.516971	0.738891	-0.0648	negligible	1.0221	0.839536	0.985847	0.018	negligible	1.05638	0.351624	0.858564	0.12	small
PC	PC(32:1)	16.5214	17.6673	18.5666	19.8324	30.3624	28.4064	28.5532	27.349	15.1267	17.3133	16.0901	18.0724	29.2369	29.3307	27.7232	25.3373	0.940128	0.335473	0.999908	-0.133	small	0.957993	0.225009	0.521119	-0.121	small	1.0546	0.42219	0.904678	0.0715	negligible	1.15761	0.643768	0.938215	0.0611	negligible
PC	PC(32:2)	5.39999	5.58669	6.42632	6.53287	7.68839	7.7281	7.85235	7.56297	5.33099	5.5824	5.96674	6.21863	7.72194	7.83072	7.66312	6.97873	0.893451	0.0836368	0.999908	-0.237	small	0.897689	0.0406125	0.280994	-0.205	small	1.00767	0.854822	0.985847	-0.0163	negligible	1.12208	0.494558	0.926333	0.0897	negligible
PC	PC(32:3)	1.162	1.24758	1.32176	1.47136	2.15799	2.01079	2.00912	1.82085	1.05091	1.20863	1.21132	1.33137	2.00887	1.95684	1.91452	1.65685	0.867574	0.241601	0.999908	-0.162	small	0.907811	0.0952533	0.359667	-0.167	small	1.04928	0.450947	0.904678	0.0672	negligible	1.18106	0.424649	0.917333	0.103	small
PC	PC(32:4)	0.665229	0.352514	0.487579	0.436995	0.655968	0.564306	0.590754	0.543663	0.316002	0.348433	0.471297	0.459952	0.671732	0.637446	0.61161	0.595863	0.670495	0.0836368	0.999908	-0.237	small	0.757543	0.344938	0.601588	-0.0944	negligible	1.0983	0.533878	0.933291	0.0554	negligible	1.06978	0.763523	0.938215	0.04	negligible
PC	PC(32:5)	1.10968	0.865774	0.914302	0.981986	1.07563	1.05732	0.987841	1.02189	0.944306	0.886656	0.867228	1.00061	1.03165	1.01888	0.945098	0.997886	1.08888	0.483514	0.999908	0.0954	negligible	0.886116	0.0419836	0.280994	-0.203	small	1.09158	0.168088	0.766466	0.123	small	1.02104	0.45084	0.917333	0.0973	negligible
PC	PC(32:6)	0.775814	0.231457	0.138356	0.154879	0.279657	0.189085	0.413079	0.236343	0.0167568	0.0196368	0.0196824	0.0438215	0.126	0.135	0.192	0.0155499	0.851362	0.411202	0.999908	-0.112	small	0.448109	0.830774	0.898217	0.0214	negligible	0.65625	0.0890543	0.766466	-0.151	small	8.68174	0.207837	0.719969	0.164	small
PC	PC(33:0)	1.3369	1.47156	1.41578	1.59743	2.52258	2.21292	2.35012	2.18225	1.22793	1.43423	1.25576	1.54624	2.3458	2.32761	2.39521	2.19288	0.977836	0.931646	0.999908	-0.0129	negligible	0.927555	0.435977	0.698042	-0.0779	negligible	0.979372	0.223465	0.805138	0.109	small	1.06144	0.592002	0.938215	0.0706	negligible
PC	PC(33:1)	4.4224	5.93057	5.46393	6.85162	10.6467	9.48024	9.9371	9.51459	4.59144	6.51165	5.15465	7.37416	9.84034	9.34232	9.69719	8.69029	0.890737	0.278234	0.999908	-0.15	small	0.883036	0.134663	0.394567	-0.15	small	1.01476	0.277645	0.830776	0.0971	negligible	1.07503	0.900743	1	0.0172	negligible
PC	PC(33:2)	3.3107	3.48061	3.76014	3.76587	4.73335	4.76126	4.87885	4.81185	3.2091	3.36023	3.58693	3.65943	4.67717	4.66395	4.8118	4.63165	0.894666	0.270625	0.999908	-0.152	small	0.918241	0.288395	0.5511	-0.106	small	0.97202	0.483825	0.926142	-0.0624	negligible	1.00697	0.982441	1	0.00382	negligible
PC	PC(33:3)	0.697484	0.634292	0.692765	0.644262	0.924246	0.902671	0.894451	1.00086	0.733784	0.615331	0.685419	0.564739	0.821192	0.770057	0.743898	0.901714	1.07056	0.263158	0.999908	0.154	small	1.08959	0.590772	0.78324	0.0538	negligible	1.1039	0.727193	0.982201	0.0311	negligible	0.853993	0.423161	0.917333	-0.105	small
PC	PC(33:4)	1.54913	1.60163	1.63396	1.58681	1.55998	1.65987	1.6037	1.5993	1.49049	1.57361	1.62797	1.59114	1.53861	1.67553	1.56307	1.56942	0.915551	0.287343	0.999908	-0.144	small	0.98898	0.725148	0.842463	0.0352	negligible	0.984348	0.623879	0.967418	-0.0437	negligible	1.06761	0.564209	0.936021	0.0745	negligible
PC	PC(34:1)	186.472	193.236	199.687	195.265	254.84	244.799	241.512	243.334	177.439	187.196	180.206	195.44	253.635	240.813	230.208	235.892	0.984647	0.344219	0.999908	-0.131	small	0.957818	0.709692	0.831759	-0.0372	negligible	1.10176	0.159235	0.766466	0.126	small	1.02086	0.882459	0.998303	0.0191	negligible
PC	PC(34:3)	21.1256	21.7673	23.1984	24.0998	29.393	29.9757	29.9615	29.9411	20.628	21.8746	20.4835	23.1678	29.4172	31.0433	29.2696	28.4606	1.00706	0.559349	0.999908	-0.0812	negligible	0.944178	0.0980226	0.359667	-0.165	small	1.00504	0.760404	0.982201	-0.0272	negligible	1.09075	0.763523	0.938215	0.04	negligible
PC	PC(34:4)	8.1564	8.44344	9.05007	9.87659	13.9978	13.3713	13.0093	12.7303	7.03335	8.31815	8.2583	8.73062	13.1627	13.549	12.2722	12.3121	0.85167	0.255832	0.999908	-0.156	small	0.952755	0.0823444	0.359667	-0.174	small	1.07256	0.223467	0.805138	0.109	small	1.10046	0.440431	0.917333	0.101	small
PC	PC(34:5)	3.24157	3.24043	3.73043	3.90696	4.4678	4.49326	4.38697	4.33267	3.11013	3.42198	3.64931	3.70117	4.1576	4.38067	4.27551	3.77611	0.852251	0.108056	0.999908	-0.22	small	0.924568	0.0135875	0.267097	-0.247	small	0.972423	0.727193	0.982201	0.0311	negligible	1.1601	0.4853	0.926333	0.0917	negligible
PC	PC(35:1)	4.27169	4.48891	4.5794	4.69538	6.62597	6.32877	6.33394	5.84772	4.15471	4.27979	4.30935	4.36082	6.35687	6.49038	5.89742	5.77403	0.964115	0.492029	0.999908	-0.0954	negligible	0.981417	0.745931	0.847123	-0.0324	negligible	1.07791	0.335226	0.901112	0.0859	negligible	1.12406	0.115852	0.670376	0.204	small
PC	PC(35:2)	11.0045	11.049	11.7781	11.7192	14.1041	14.1711	14.0011	13.3708	10.3038	11.0573	10.9323	11.4708	13.4509	13.98	14.0479	12.9138	0.942504	0.293876	0.999908	-0.144	small	0.963952	0.273023	0.5511	-0.11	small	0.957502	0.862485	0.985847	-0.0154	negligible	1.08257	0.342861	0.858564	0.124	small
PC	PC(35:3)	3.0503	3.35853	3.56934	3.71495	4.55967	4.39974	4.36376	4.27195	3.04865	3.35792	3.23622	3.62345	4.46032	4.64508	4.59817	4.32408	0.942039	0.227927	0.999908	-0.166	small	0.926719	0.159623	0.417586	-0.141	small	0.97002	0.775312	0.982201	0.0254	negligible	1.07424	0.350429	0.858564	0.122	small
PC	PC(35:4)	2.27178	2.48685	2.44064	2.69513	3.99231	3.64884	3.73	3.65431	2.20676	2.52096	2.34618	2.51899	3.9458	3.53815	3.59445	3.59974	0.940578	0.757425	0.999908	-0.0435	negligible	1.00078	0.664063	0.80401	-0.0434	negligible	1.09775	0.242578	0.823596	0.104	small	0.98289	0.982441	1	0.00382	negligible
PC	PC(35:5)	2.03574	2.17923	2.3181	2.48621	2.93628	2.86159	2.88237	2.77517	1.97705	2.12309	2.21596	2.42873	2.87783	2.71028	2.82294	2.68757	0.892187	0.0299169	0.999908	-0.295	small	0.874157	0.0158286	0.267097	-0.241	small	1.01944	0.797829	0.982201	0.0228	negligible	1.00845	0.373755	0.890327	0.116	small
PC	PC(36:1)	15.7859	11.9455	12.0875	13.0498	29.5933	30.5172	26.66	23.3091	2.90923	2.91385	2.22458	2.30573	23.6383	23.6245	10.4198	17.8834	1.30777	0.986313	1	0.00352	negligible	1.26374	0.956019	0.97482	0.00552	negligible	2.2686	0.0214176	0.544834	0.205	small	1.32103	0.633267	0.938215	0.063	negligible
PC	PC(36:2)	213.426	208.224	218.532	223.582	236.329	252.911	235.369	236.375	212.193	208.173	199.283	224.453	230.761	258.41	229.411	234.302	1.06478	0.958956	0.999908	-0.00823	negligible	0.927471	0.0656729	0.348933	-0.184	small	1.00589	0.908714	0.985847	-0.0102	negligible	1.10289	0.260147	0.799759	0.147	small
PC	PC(36:3)	116.906	117.153	128.493	127.209	134.408	137.324	135.333	132.524	106.478	117.669	124.602	124.839	135.261	135.807	134.801	126.456	0.854544	0.17311	0.999908	-0.188	small	0.942564	0.153574	0.41597	-0.143	small	1.00342	0.897121	0.985847	0.0115	negligible	1.07395	0.524946	0.928702	0.0821	negligible
PC	PC(36:4)	197.961	206.077	217.311	212.692	242.766	237.095	230.496	230.253	194.211	202.906	209.297	208.154	238.825	233.813	222.025	231.089	0.927916	0.248647	0.999908	-0.159	small	0.974789	0.404192	0.669087	-0.0834	negligible	1.07567	0.0654903	0.682595	0.164	small	1.01179	0.532498	0.928702	0.0821	negligible
PC	PC(36:5)	238.625	244.223	251.297	263.702	285.259	294.546	278.841	294.661	231.699	238.895	237.204	261.144	286.213	284.411	275.311	301.357	0.976792	0.502944	0.999908	-0.0929	negligible	0.914802	0.033729	0.267097	-0.212	small	1.0396	0.419372	0.904678	0.072	negligible	0.943767	0.924017	1	0.0133	negligible
PC	PC(36:6)	8.82462	8.89289	9.87439	10.6344	12.199	12.7287	12.441	12.2392	8.53704	8.95648	9.11461	10.6472	11.7617	13.4091	12.071	11.2952	0.936633	0.227927	0.999908	-0.166	small	0.841204	0.00441117	0.196999	-0.285	small	0.974379	0.708954	0.982201	-0.0332	negligible	1.18715	0.299631	0.836114	0.136	small
PC	PC(37:1)	0.557455	0.520419	0.509339	0.537281	0.671878	0.719504	0.701001	0.656505	0.478163	0.499632	0.483124	0.51623	0.645792	0.738619	0.660573	0.653693	0.98973	0.48124	0.999908	0.0977	negligible	0.967848	0.456553	0.706847	-0.0745	negligible	0.977624	0.511662	0.933291	-0.0584	negligible	1.12992	0.10908	0.670376	0.208	small
PC	PC(37:2)	1.64282	1.65516	1.63224	1.71581	2.06906	2.20596	1.98246	2.15834	1.58747	1.56339	1.50997	1.62584	1.95731	2.075	1.96062	1.8885	1.05132	0.945293	0.999908	0.0106	negligible	0.961589	0.327617	0.588909	-0.0979	negligible	0.998316	0.812935	0.985847	0.0211	negligible	1.09876	0.571836	0.936021	0.0745	negligible
PC	PC(37:3)	2.13612	2.10755	2.26736	2.34882	3.00874	2.92181	2.96226	2.50673	2.01626	2.13657	2.2242	2.26042	2.96964	2.92956	2.85481	2.40019	0.90651	0.68041	0.999908	-0.0577	negligible	0.945209	0.270019	0.5511	-0.11	small	1.04022	0.655274	0.982201	0.0397	negligible	1.22056	0.0532353	0.670376	0.25	small
PC	PC(37:4)	5.28628	5.58416	5.75298	6.04967	7.62439	6.79979	6.77621	6.32689	5.01935	5.59463	5.60915	5.77674	7.61962	6.41031	6.38261	6.23922	0.894849	0.335473	0.999908	-0.133	small	0.968475	0.355604	0.614505	-0.0924	negligible	1.19381	0.0312273	0.544834	0.192	small	1.02742	0.643768	0.938215	0.0611	negligible
PC	PC(37:5)	9.86275	11.587	10.7299	12.1788	13.9507	13.0152	12.488	14.0478	9.04812	11.3966	10.7639	12.174	13.3395	12.2812	12.2131	13.4398	0.840601	0.693045	0.999908	-0.0554	negligible	0.936139	0.530437	0.749976	-0.0627	negligible	1.09223	0.21613	0.805138	0.11	small	0.913793	0.678896	0.938215	-0.0534	negligible
PC	PC(37:6)	3.91371	4.08042	4.30992	4.54606	4.93042	4.66821	4.61369	4.73832	3.88721	3.97233	4.20158	4.45876	4.94702	4.60528	4.33362	4.59572	0.925176	0.278234	0.999908	-0.15	small	0.890905	0.0666902	0.348933	-0.183	small	1.14154	0.0691405	0.682595	0.162	small	1.00208	0.74123	0.938215	0.0439	negligible
PC	PC(37:7)	0.583844	0.625588	0.613545	0.712552	0.850854	0.766285	0.726091	0.684367	0.526235	0.584759	0.606307	0.722937	0.811808	0.694512	0.740553	0.660787	0.867936	0.585781	0.999908	-0.0742	negligible	0.808867	0.13647	0.395899	-0.149	small	1.09622	0.0308463	0.544834	0.192	small	1.05104	0.449212	0.917333	0.0993	negligible
PC	PC(38:1)	1.66984	1.61652	1.6171	1.75392	2.23405	2.40048	2.22997	2.24716	1.84082	1.60228	1.74115	1.78313	2.33314	2.31029	2.39407	2.15106	1.05724	0.697086	0.999908	0.0529	negligible	0.898578	0.243997	0.537526	-0.117	small	0.97455	0.959141	0.985847	0.00456	negligible	1.07402	0.350429	0.858564	0.122	small
PC	PC(38:2)	6.11521	5.78907	4.97988	6.80977	6.83033	6.93766	6.87548	6.73868	5.75612	5.83173	5.46642	6.57033	7.05719	6.37734	6.89991	6.25787	1.053	0.197442	0.999908	0.176	small	0.887585	0.140138	0.398645	-0.148	small	1.0228	0.959141	0.985847	-0.00456	negligible	1.01909	0.700682	0.938215	0.0496	negligible
PC	PC(38:3)	26.5305	27.2161	29.4226	31.2889	33.7722	34.7225	33.4634	29.0822	22.7342	24.2376	26.77	30.0308	35.4517	33.5735	31.4837	28.4974	0.849243	0.362136	0.999908	-0.126	small	0.807091	0.0886095	0.359667	-0.17	small	1.12603	0.764123	0.982201	0.0267	negligible	1.17813	0.0771788	0.670376	0.229	small
PC	PC(38:4)	84.5323	83.5808	88.0375	88.0544	96.7596	96.6841	92.7593	86.1316	83.8738	82.8621	80.502	87.2006	95.3397	92.7275	85.2344	80.682	1.04188	0.823504	0.999908	0.0318	negligible	0.950247	0.258228	0.548266	-0.113	small	1.11856	0.113352	0.766466	0.141	small	1.1493	0.10262	0.670376	0.212	small
PC	PC(38:5)	167.448	163.604	168.142	183.029	195.559	203.486	190.546	195.129	166.251	163.849	159.108	181.39	191.004	203.544	186.086	191.425	1.04489	0.863784	0.999908	-0.0248	negligible	0.9033	0.00283548	0.17381	-0.299	small	1.02642	0.439312	0.904678	0.0689	negligible	1.06331	0.449212	0.917333	0.0993	negligible
PC	PC(38:6)	146.84	144.905	150.371	156.765	187.344	191.642	184.511	184.546	138.563	142.156	148.304	155.361	188.417	188.801	183.111	188.222	0.934318	0.646623	0.999908	-0.0623	negligible	0.91501	0.0325906	0.267097	-0.214	small	1.02898	0.550039	0.933291	0.0533	negligible	1.00308	0.678896	0.938215	0.0534	negligible
PC	PC(38:7)	66.262	71.4884	74.4639	78.1442	80.0083	73.5518	69.6049	74.6223	63.3228	73.0143	74.7645	77.0438	76.8642	67.7622	59.854	68.5431	0.846963	0.133116	0.999908	-0.205	small	0.947699	0.341428	0.599033	-0.0951	negligible	1.2842	0.0148031	0.542162	0.217	small	0.988607	0.924017	1	0.0133	negligible
PC	PC(39:3)	1.1738	1.05813	1.16839	1.18498	1.17501	1.10249	1.10482	1.0867	1.07774	0.991191	1.12312	1.19101	1.09783	0.977517	1.10923	1.14073	0.959595	0.783677	0.999908	-0.0388	negligible	0.832225	0.0441151	0.280994	-0.201	small	0.989723	0.521124	0.933291	0.0572	negligible	0.856919	0.774744	0.938215	-0.0382	negligible
PC	PC(39:4)	2.33283	2.28171	2.4558	2.52981	2.45525	2.47588	2.49118	2.46591	2.28164	2.31101	2.31105	2.56533	2.41245	2.39712	2.33059	2.36768	0.987275	0.68041	0.999908	-0.0577	negligible	0.900864	0.0304133	0.267097	-0.216	small	1.03513	0.943598	0.985847	0.0063	negligible	1.01243	0.959043	1	0.00763	negligible
PC	PC(39:5)	1.33723	1.16044	1.27475	1.51726	2.02485	2.00872	2.10214	1.75368	1.23237	0.965419	1.27433	1.38267	1.90509	1.93655	1.92174	1.56914	0.96707	0.634246	0.999908	0.0648	negligible	0.698226	0.021696	0.267097	-0.23	small	0.991332	0.786548	0.982201	-0.0241	negligible	1.23415	0.389819	0.899346	0.113	small
PC	PC(39:6)	4.15434	3.90668	3.9869	4.41938	5.57174	5.60422	5.57181	4.94435	4.11299	3.78217	4.02934	4.26651	5.29202	5.32755	5.37396	5.06201	1.02076	0.68041	0.999908	0.0577	negligible	0.886478	0.190255	0.484736	-0.131	small	0.984753	0.870161	0.985847	-0.0145	negligible	1.05246	0.219776	0.740165	0.159	small
PC	PC(39:7)	2.59741	3.30384	3.10609	2.85438	3.52335	3.32119	3.26971	3.36029	2.57602	3.12369	2.70243	2.77524	3.40796	3.09316	2.91199	3.02448	0.953222	0.255832	0.999908	-0.156	small	1.12556	0.469157	0.706847	0.0724	negligible	1.17032	0.745585	0.982201	0.0289	negligible	1.02271	0.708193	0.938215	-0.0496	negligible
PC	PC(40:1)	0.824617	0.992663	0.942751	1.03625	1.66549	1.85621	1.52929	1.35926	0.718995	0.772724	0.790429	0.796488	1.33097	1.48097	1.16298	0.960256	0.909626	0.301911	0.999908	-0.143	small	0.970163	0.477665	0.706847	-0.071	negligible	1.14445	0.453883	0.904678	0.0667	negligible	1.54227	0.12057	0.670376	0.2	small
PC	PC(40:2)	0.725484	0.732788	0.796805	0.926626	1.34321	1.32221	1.23433	1.17365	0.61028	0.629288	0.705902	0.763042	1.19397	1.18322	1.06854	0.814988	0.864539	0.301911	0.999908	-0.143	small	0.824711	0.0149529	0.267097	-0.243	small	1.11738	0.537091	0.933291	0.055	negligible	1.45183	0.159053	0.670376	0.183	small
PC	PC(40:3)	0.997366	0.913794	1.03757	1.11422	1.22575	1.37614	1.30826	1.13985	1.01078	0.941444	0.955501	1.00632	1.21569	1.35423	1.24922	0.942236	1.05786	0.810174	0.999908	0.0342	negligible	0.935535	0.0213046	0.267097	-0.23	small	0.973161	0.273349	0.830776	-0.098	negligible	1.43725	0.0371251	0.670376	0.269	small
PC	PC(40:4)	3.99409	4.33281	4.39846	4.67921	4.98429	5.14451	4.92034	3.92949	4.13627	4.30209	4.3587	4.49932	4.96815	5.11259	4.68866	3.96248	0.948968	0.559349	0.999908	-0.0812	negligible	0.956164	0.132876	0.394567	-0.15	small	1.05961	0.797829	0.982201	0.0228	negligible	1.29025	0.00524191	0.670376	0.356	medium
PC	PC(40:5)	2.0673	2.35983	2.63769	2.22571	2.06207	1.56554	1.68248	0.988831	1.31447	2.04554	1.61236	1.45747	0.990008	0.914569	0.969159	0.957169	0.815245	0.757425	0.999908	-0.0435	negligible	1.40349	0.595541	0.786006	0.0531	negligible	1.02151	0.530675	0.933291	0.0559	negligible	0.955494	0.4853	0.926333	0.0917	negligible
PC	PC(40:6)	47.2055	44.6318	45.4221	49.1857	63.3022	66.2328	63.1466	58.6721	46.5352	44.2242	45.2087	47.7667	57.4971	67.0446	59.878	57.0358	1.02934	0.502944	0.999908	0.0929	negligible	0.925836	0.0698203	0.358901	-0.181	small	0.960237	0.939715	0.985847	0.00673	negligible	1.17548	0.0722775	0.670376	0.232	small
PC	PC(40:7)	40.1023	43.6662	41.7689	48.2341	50.1169	48.9484	47.5882	43.2072	39.389	42.09	39.3461	49.08	48.919	46.2151	42.6141	44.6416	1.00109	0.810174	0.999908	-0.0342	negligible	0.857581	0.157586	0.41597	-0.141	small	1.14795	0.0996139	0.766466	0.147	small	1.03525	0.292791	0.836114	0.137	small
PC	PC(40:8)	15.9315	12.9246	11.1922	12.4947	13.9972	12.8016	13.1494	13.7539	10.0688	9.58226	7.76025	9.86801	11.1688	9.30107	9.45191	8.37208	1.29749	0.184364	0.999908	0.182	small	0.971042	0.988999	0.992386	-0.00138	negligible	1.18165	0.835724	0.985847	0.0184	negligible	1.11096	0.719149	0.938215	0.0478	negligible
PC	PC(40:9)	43.8444	48.8297	42.7803	53.7553	74.8693	75.64	67.6318	76.3486	44.5696	44.5629	40.6152	43.5153	66.2942	76.1013	65.7059	71.1111	1.09736	0.7444	0.999908	0.0459	negligible	1.02407	0.619644	0.793617	-0.0496	negligible	1.00895	0.203716	0.805138	0.113	small	1.07017	0.808676	0.943992	0.0324	negligible
PC	PC(41:4)	0.552482	0.504181	0.29385	0.391571	0.62533	0.505677	0.562847	0.68021	0.19021	0.195589	0.183496	0.169362	0.231877	0.184331	0.184772	0.363695	1.03659	0.178672	0.999908	0.185	small	1.15486	0.0912221	0.359667	0.169	small	1.25494	0.368007	0.904678	0.0802	negligible	0.506829	0.440431	0.917333	-0.101	small
PC	PC(41:5)	0.379035	0.334652	0.31397	0.391246	0.424314	0.368892	0.34109	0.340656	0.201881	0.215699	0.17833	0.267149	0.278918	0.170622	0.193395	0.214674	1.13206	0.3823	0.999908	0.119	small	0.80741	0.745931	0.847123	-0.0324	negligible	1.44221	0.182053	0.773903	0.118	small	0.794797	0.859182	0.975738	-0.0229	negligible
PC	PC(41:8)	0.946768	0.970601	0.943791	1.0528	1.41664	1.34276	1.34945	1.22738	0.836506	0.929676	0.894679	0.966541	1.23279	1.24318	1.2015	1.07997	0.934979	0.582726	0.999908	-0.0765	negligible	0.961859	0.469157	0.706847	-0.0724	negligible	1.02604	0.405463	0.904678	0.0741	negligible	1.15112	0.571836	0.936021	0.0745	negligible
PC	PC(42:2)	0.523842	0.905038	0.70154	1.33423	2.3386	2.58786	1.22241	1.38715	0.1281	0.0692468	0.214039	0.115287	1.29323	1.36331	0.647434	0.281538	0.598489	0.335473	0.999908	-0.133	small	0.600648	0.766898	0.860924	-0.0296	negligible	1.99747	0.0255994	0.544834	0.199	small	4.84235	0.0385259	0.670376	0.267	small
PC	PC(42:4)	0.731521	0.707549	0.762967	0.894154	0.889657	0.917142	0.952903	0.894214	0.714746	0.692676	0.754593	0.81924	0.866306	0.930102	0.922173	0.711566	0.947194	0.718566	0.999908	-0.0506	negligible	0.845511	0.00144782	0.17381	-0.318	medium	0.939418	0.311331	0.860566	-0.09	negligible	1.30712	0.458091	0.91932	0.0973	negligible
PC	PC(42:5)	0.383855	0.473124	0.441407	0.643665	0.647091	0.716446	0.785974	0.688252	0.390773	0.540111	0.363972	0.685899	0.704193	0.777956	0.837364	0.733307	1.07363	0.810174	0.999908	-0.0342	negligible	0.787449	0.0589043	0.329768	-0.189	small	0.840964	0.0662074	0.682595	-0.164	small	1.06089	0.900743	1	0.0172	negligible
PC	PC(42:6)	0.850793	0.769717	0.873687	1.27554	1.29731	1.36556	1.47439	1.22648	0.737231	0.769809	0.629896	1.27962	1.34754	1.35608	1.52116	1.22989	1.1704	1	1	0.00118	negligible	0.601593	0.00296603	0.17381	-0.297	small	0.885865	0.120178	0.766466	-0.138	small	1.1026	0.797323	0.938215	0.0343	negligible
PC	PC(42:7)	1.99072	2.06707	1.93177	2.11797	2.14319	2.28053	2.28873	2.07761	1.7824	1.93012	1.93572	2.07442	2.19728	2.15954	2.09123	2.00378	0.92079	0.945293	0.999908	-0.0106	negligible	0.930437	0.512523	0.738891	-0.0655	negligible	1.05071	0.627335	0.967418	-0.0432	negligible	1.07773	0.503907	0.926333	0.0878	negligible
PC	PC(42:10)	3.08464	2.91586	3.46573	3.41469	4.61933	4.8023	4.73392	4.97436	3.16771	2.39986	3.22397	2.9907	4.47693	5.01632	4.55715	4.74467	0.982546	0.492029	0.999908	-0.0954	negligible	0.802439	0.134664	0.394567	-0.15	small	0.982396	0.820515	0.985847	-0.0202	negligible	1.05725	1	1	0	negligible
PC	PC(43:6)	1.0962	0.97192	0.699128	0.811574	1.15574	1.2928	0.942127	1.92738	0.88536	0.859243	0.781976	0.938027	0.914256	1.01507	1.03308	1.23196	1.13221	0.128658	0.999908	0.208	small	0.91601	0.679144	0.812201	-0.0414	negligible	0.884981	0.786548	0.982201	-0.0241	negligible	0.823944	0.260147	0.799759	-0.147	small
PC	PC(44:1)	0.453507	0.700936	0.417799	0.36865	0.929784	0.645562	0.624543	0.573252	0.275874	0.529297	0.278797	0.258796	0.657224	0.512507	0.43745	0.418227	0.989514	0.904415	0.999908	0.0177	negligible	2.04523	0.01075	0.267097	0.255	small	1.5024	0.0193057	0.544834	0.208	small	1.22543	0.708193	0.938215	0.0496	negligible
PC	PC(46:2)	0.401915	0.464117	0.341446	0.432241	0.542786	0.855463	0.480425	0.55148	0.0425562	0.0381191	0.0360342	0.0645005	0.0534303	0.771401	0.231758	0.305239	1.18099	0.419244	0.999908	0.112	small	0.590989	0.782738	0.868721	-0.0276	negligible	0.230543	0.705328	0.982201	0.0337	negligible	2.5272	0.155804	0.670376	0.183	small
PC	PC-O(30:0)	0.365251	0.376677	0.390632	0.420008	0.434845	0.411818	0.464203	0.411827	0.366676	0.397481	0.394257	0.434815	0.405364	0.393904	0.432395	0.390359	0.930045	0.618607	0.999908	-0.0694	negligible	0.914137	0.327618	0.588909	-0.0979	negligible	0.937487	0.489939	0.926142	-0.0615	negligible	1.00908	0.947356	1	-0.00954	negligible
PC	PC-O(32:1)	2.10336	1.97753	2.10363	2.1119	2.25067	2.22965	2.24787	2.17718	1.98818	2.01094	1.95985	2.10682	2.2618	2.334	2.21975	2.1426	1.01446	0.618607	0.999908	0.0694	negligible	0.954494	0.197348	0.494213	-0.129	small	1.01894	0.756691	0.982201	0.0276	negligible	1.08933	0.622838	0.938215	0.0649	negligible
PC	PC-O(32:3)	0.209394	0.227863	0.199901	0.229559	0.256726	0.248192	0.252495	0.227647	0.225561	0.233341	0.213113	0.219121	0.253992	0.255178	0.252517	0.230742	1.05841	0.709925	0.999908	0.0506	negligible	1.06489	0.906705	0.945426	0.0117	negligible	1.00584	0.589783	0.944297	0.048	negligible	1.1059	0.458091	0.91932	0.0973	negligible
PC	PC-O(34:0)	0.512656	0.514614	0.68036	0.551898	0.528096	0.419051	0.423417	0.593146	0.529069	0.447101	0.61051	0.46998	0.42471	0.376152	0.428351	0.67925	0.866602	0.202227	0.999908	-0.176	small	0.951319	0.730327	0.842463	-0.0345	negligible	0.9915	0.38113	0.904678	0.078	negligible	0.553775	0.142135	0.670376	-0.191	small
PC	PC-O(34:1)	4.91101	4.83213	5.04453	4.83417	4.78018	4.9429	4.99499	5.08229	4.78201	4.66043	4.86681	4.58314	4.77041	4.76908	4.93843	4.74483	0.982575	0.986313	1	0.00352	negligible	1.01686	0.798668	0.876441	0.0255	negligible	0.965977	0.448022	0.904678	-0.0676	negligible	1.00511	0.730162	0.938215	-0.0458	negligible
PC	PC-O(34:2)	9.31175	8.99776	9.70246	8.88051	8.72696	9.14898	8.90636	8.85104	9.39149	8.20555	9.22876	8.52822	8.89071	8.70637	8.62966	8.28318	1.01763	0.904415	0.999908	-0.0177	negligible	0.962165	0.756391	0.852394	-0.031	negligible	1.03025	0.839536	0.985847	-0.018	negligible	1.05109	0.675688	0.938215	0.0554	negligible
PC	PC-O(34:3)	10.0943	9.6976	10.3646	9.84655	8.94544	9.07609	9.31803	9.32852	9.93125	9.40816	10.1649	9.60478	8.65439	8.98467	9.40684	8.40174	0.977009	0.810174	0.999908	-0.0342	negligible	0.979529	0.699455	0.826372	-0.0386	negligible	0.92001	0.225329	0.805138	-0.108	small	1.06938	0.982441	1	-0.00382	negligible
PC	PC-O(34:4)	1.60761	1.55203	1.57556	1.6897	1.77508	1.6319	1.76393	1.67993	1.56973	1.56469	1.48571	1.5751	1.77046	1.67805	1.71199	1.64683	1.05655	0.547831	0.999908	0.0836	negligible	0.993395	0.270019	0.5511	-0.11	small	1.03415	0.75669	0.982201	0.0276	negligible	1.01896	0.952842	1	0.00763	negligible
PC	PC-O(35:3)	1.35499	1.24574	1.3785	1.39701	1.58901	1.55783	1.33516	1.63302	1.36372	1.27388	1.36374	1.34843	1.54065	1.51847	1.40566	1.59034	0.999984	0.709925	0.999908	-0.0506	negligible	0.944711	0.0607764	0.329768	-0.188	small	1.09604	0.0599807	0.682595	0.167	small	0.954804	0.686461	0.938215	-0.0534	negligible
PC	PC-O(36:2)	3.15852	2.9998	3.23437	3.02236	2.49217	2.66308	2.74217	2.88111	2.94127	2.94024	3.31143	2.90645	2.31138	2.49156	2.532	2.77681	0.888217	0.655405	0.999908	-0.0623	negligible	1.01163	0.961512	0.97482	-0.00483	negligible	0.912869	0.0819581	0.750429	-0.155	small	0.897274	0.494558	0.926333	-0.0897	negligible
PC	PC-O(36:3)	7.57616	7.31295	7.89234	7.40398	6.66547	6.9345	7.04568	6.87932	7.79923	7.01457	7.43241	7.38331	6.76851	6.62992	6.92146	6.47877	1.04935	0.731445	0.999908	-0.0483	negligible	0.950058	0.809335	0.881544	-0.0241	negligible	0.977901	0.297547	0.838281	-0.0927	negligible	1.02333	0.959043	1	0.00763	negligible
PC	PC-O(36:4)	16.2819	15.9035	16.5233	16.3387	15.3824	15.6192	15.0816	14.3656	16.5866	15.2896	15.963	16.003	15.3351	15.3964	14.8547	14.2775	1.03906	0.70992	0.999908	0.0506	negligible	0.95542	0.388837	0.647326	-0.0862	negligible	1.03234	0.533877	0.933291	0.0554	negligible	1.07837	0.314726	0.842102	0.13	small
PC	PC-O(36:5)	14.0201	13.8274	14.079	14.2442	14.6562	14.5021	14.0233	13.6927	14.1042	12.9072	13.2345	13.6661	14.2904	14.8846	13.6106	13.1293	1.06572	0.890838	0.999908	0.02	negligible	0.944471	0.548662	0.754736	-0.06	negligible	1.04994	0.185268	0.773903	0.118	small	1.1337	0.329164	0.853496	0.126	small
PC	PC-O(36:6)	6.03688	5.78992	5.96599	6.25254	6.01664	5.9836	5.98958	6.06322	6.14329	5.72775	6.08497	6.08529	5.57879	5.87869	5.76682	5.27086	1.00958	0.836886	0.999908	0.0294	negligible	0.941244	0.18109	0.465434	-0.134	small	0.967393	0.970809	0.985847	0.00326	negligible	1.11532	0.982441	1	0.00382	negligible
PC	PC-O(37:6)	0.799405	0.80204	0.796031	0.808994	0.889318	0.930153	0.842429	0.825226	0.720644	0.736341	0.814709	0.734405	0.869602	0.910813	0.794527	0.764444	0.884542	0.918018	0.999908	-0.0152	negligible	1.00264	0.961512	0.97482	-0.00483	negligible	1.09449	0.149358	0.766466	0.128	small	1.19147	0.0699227	0.670376	0.235	small
PC	PC-O(38:3)	1.11901	0.973867	1.20684	1.09319	0.681298	0.843005	0.768838	0.83266	1.1374	1.08675	1.09754	1.08533	0.761426	0.931746	0.761577	0.769603	1.03631	0.731445	0.999908	-0.0483	negligible	1.00131	0.440051	0.700733	-0.0772	negligible	0.999801	0.486876	0.926142	-0.0619	negligible	1.21068	0.763523	0.938215	0.04	negligible
PC	PC-O(38:4)	8.8405	8.71767	9.14123	8.86705	7.9638	7.89796	7.88072	7.3344	9.25334	8.34993	9.19273	8.72073	7.93873	7.71823	7.8091	7.28113	1.00659	0.896762	0.999908	-0.0177	negligible	0.95748	0.751154	0.849761	-0.0317	negligible	1.0166	0.963029	0.985847	0.00413	negligible	1.06003	0.398003	0.903992	0.111	small
PC	PC-O(38:5)	15.3851	15.4238	15.7252	15.6645	15.472	15.7211	15.4778	14.8335	15.0379	14.5728	15.3817	15.6271	15.5496	15.4833	14.9625	14.8281	0.977647	0.937946	0.999908	-0.0106	negligible	0.932529	0.614788	0.793617	-0.0503	negligible	1.03924	0.870162	0.985847	0.0145	negligible	1.04419	0.571836	0.936021	0.0745	negligible
PC	PC-O(38:6)	11.2545	10.9292	11.0047	11.4977	12.4643	12.63	12.6117	12.2616	11.2358	10.4056	10.8375	10.7488	11.8945	12.8332	12.4814	11.8739	1.03675	0.877293	0.999908	0.0223	negligible	0.968072	0.261142	0.550465	-0.112	small	0.952976	0.897121	0.985847	-0.0115	negligible	1.08079	0.633267	0.938215	0.063	negligible
PC	PC-O(40:4)	0.908727	0.944851	0.914842	0.876455	0.601298	0.575291	0.631073	0.635783	0.912609	1.01069	0.942928	0.917835	0.395098	0.378566	0.559743	0.392019	0.967846	0.958956	0.999908	-0.00823	negligible	1.10117	0.255336	0.546084	0.114	small	0.705856	0.579723	0.933291	-0.0494	negligible	0.965684	0.947356	1	-0.00954	negligible
PC	PC-O(40:5)	2.26705	2.35216	2.31087	2.36995	1.96677	2.0726	2.09555	1.96332	2.32473	2.24515	2.16044	2.22694	1.91034	1.88644	2.00117	1.84428	1.07604	0.850313	0.999908	0.0271	negligible	1.00818	0.988999	0.992386	0.00138	negligible	0.954611	0.445108	0.904678	-0.0681	negligible	1.02286	0.542205	0.92904	0.0802	negligible
PC	PC-O(40:6)	4.09807	4.03649	4.189	4.19448	4.46068	4.58528	4.72579	4.4821	3.85397	4.0571	4.22335	4.09661	4.3451	4.44869	4.49835	4.59195	0.912538	0.618607	0.999908	-0.0694	negligible	0.990356	0.388837	0.647326	-0.0862	negligible	0.965932	0.445108	0.904678	-0.0681	negligible	0.968802	0.912371	1	0.0152	negligible
PC	PC-O(40:7)	7.87954	8.04253	7.88591	8.21809	8.52193	8.58879	8.3727	8.21806	8.15571	7.81897	7.58089	8.24883	8.24184	8.64875	8.06469	8.57702	1.07582	1	1	0.00118	negligible	0.947888	0.516971	0.738891	-0.0648	negligible	1.02197	0.430702	0.904678	0.0702	negligible	1.00836	0.752351	0.938215	0.042	negligible
PC	PC-O(40:8)	7.98869	7.88291	7.85217	8.54316	8.292	8.19314	8.05573	7.22832	8.19863	7.64922	7.71808	8.55794	8.0896	7.87499	7.5618	7.90759	1.06226	0.783677	0.999908	0.0388	negligible	0.893816	0.120875	0.389192	-0.155	small	1.0698	0.389139	0.904678	0.0767	negligible	0.995877	0.889136	1	0.0191	negligible
PC	PC-O(42:4)	0.376744	0.369857	0.306943	0.341334	0.138056	0.153011	0.167226	0.149597	0.353296	0.362529	0.321046	0.299371	0.0348604	0.0335123	0.0356702	0.0348109	1.10045	0.399654	0.999908	0.116	small	1.21097	0.629403	0.793617	0.0483	negligible	0.977297	0.5533	0.933291	-0.0528	negligible	0.962698	0.389819	0.899346	-0.113	small
PC	PC-O(42:5)	1.20732	1.21528	1.19297	1.17567	0.887948	0.940921	1.001	1.00206	1.14465	1.22461	1.21213	1.00822	0.921392	0.986045	1.00028	0.992577	0.944329	1	1	0.00118	negligible	1.21463	0.291536	0.5511	0.105	small	0.921134	0.260735	0.827989	-0.0998	negligible	0.993419	0.982441	1	-0.00382	negligible
PC	PC-O(42:6)	1.06508	1.11104	1.10938	1.07019	1.03845	1.15633	1.13243	1.09334	1.12229	1.07241	1.03744	0.974185	1.10741	1.21516	1.05328	1.05521	1.08178	0.904415	0.999908	0.0177	negligible	1.10083	0.255336	0.546084	0.114	small	1.05139	0.599921	0.955309	-0.0468	negligible	1.15158	0.306576	0.842102	0.133	small
Cer	Cer(40:1)	0.809467	0.759459	0.822107	0.866256	1.02398	1.0377	0.960378	0.996923	0.823499	0.774426	0.863402	0.82957	1.06787	1.04173	0.929824	0.922975	0.953784	0.972631	1	-0.00588	negligible	0.933527	0.134664	0.394567	-0.15	small	1.14846	0.183655	0.773903	0.118	small	1.12867	0.202526	0.719969	0.167	small
Cer	Cer(41:1)	1.13402	0.979089	1.05699	1.06071	1.37956	1.3614	1.32138	1.2048	1.07831	1.00392	1.11793	1.05198	1.35617	1.44641	1.28817	1.26692	0.96456	0.643042	0.999908	-0.0648	negligible	0.954319	0.22501	0.521119	-0.121	small	1.05279	0.489939	0.926142	0.0615	negligible	1.14168	0.131546	0.670376	0.195	small
Cer	Cer(42:1)	2.51524	2.40807	2.72128	2.48206	2.84656	2.86214	2.77442	2.85476	2.33618	2.37429	2.58664	2.60262	2.8312	2.88124	2.68619	2.90164	0.903172	0.470578	0.999908	-0.1	small	0.91227	0.634307	0.793617	-0.0476	negligible	1.05398	0.569745	0.933291	0.0506	negligible	0.992972	0.900743	1	-0.0172	negligible
Cer	Cer(42:2)	1.81047	1.58231	1.71079	1.79823	2.32432	2.36223	2.27879	2.16761	1.71478	1.58533	1.74533	1.75604	2.32527	2.4502	2.2712	2.10887	0.982497	0.850313	0.999908	0.0271	negligible	0.902785	0.0255091	0.267097	-0.223	small	1.02381	0.573061	0.933291	0.0502	negligible	1.16185	0.0934971	0.670376	0.218	small
Cer	Cer(43:1)	0.685594	0.560685	0.60214	0.598583	0.734598	0.712102	0.674123	0.68869	0.605771	0.54823	0.608756	0.586638	0.743254	0.734765	0.644979	0.683004	0.995096	0.958956	0.999908	-0.00823	negligible	0.934529	0.301102	0.561929	-0.103	small	1.15237	0.190174	0.773903	0.117	small	1.07578	0.708193	0.938215	0.0496	negligible
SM	SM(30:1)	0.375474	0.434458	0.472272	0.478992	0.703583	0.663666	0.704637	0.574759	0.41758	0.432598	0.463158	0.455055	0.662132	0.648736	0.699089	0.59576	0.901593	0.0422955	0.999908	-0.276	small	0.950651	0.32085	0.583909	-0.0993	negligible	0.947135	0.797829	0.982201	-0.0228	negligible	1.08892	0.299631	0.836114	0.136	small
SM	SM(31:0)	0.390708	0.521921	0.426049	0.592282	0.605493	0.715278	0.781505	0.647481	0.371029	0.420886	0.404913	0.510178	0.522954	0.509912	0.558309	0.642009	0.916317	0.68041	0.999908	-0.0577	negligible	0.824979	0.149638	0.409755	-0.144	small	0.936676	0.27335	0.830776	-0.098	negligible	0.794244	0.643768	0.938215	0.0611	negligible
SM	SM(32:1)	9.27538	10.2525	9.90013	10.538	15.2438	14.4136	14.7369	13.5004	9.18066	9.52494	9.56848	10.304	14.7483	13.9199	14.4269	12.8555	0.959469	0.353107	0.999908	-0.128	small	0.924395	0.477665	0.706847	-0.071	negligible	1.02228	0.445108	0.904678	0.0681	negligible	1.0828	0.321895	0.842102	0.128	small
SM	SM(33:1)	9.98767	9.74444	10.4343	10.7044	13.2377	12.8179	13.1722	11.7073	10.3076	9.54205	10.4967	10.5788	12.7978	12.8196	12.8015	12.1473	0.981982	0.539109	0.999908	-0.0836	negligible	0.901995	0.0553038	0.322796	-0.192	small	0.999714	0.931954	0.985847	0.00761	negligible	1.05534	0.697296	0.938215	0.0515	negligible
SM	SM(33:2)	15.3394	22.7397	19.3551	26.7046	19.063	20.2944	24.316	17.9397	9.46	19.3	14.4	31.15	13.6	14.9	21	10.75	0.656944	0.390066	0.999908	-0.119	small	0.619583	0.314169	0.57894	-0.101	small	0.647619	0.386452	0.904678	-0.0771	negligible	1.38605	0.711665	0.938215	0.0478	negligible
SM	SM(34:1)	109.124	108.874	109.553	110.667	134.686	135.902	135.158	134.142	107.538	105.72	102.099	110.736	133.256	134.676	137.671	134.989	1.05328	0.582726	0.999908	0.0765	negligible	0.954702	0.654078	0.80127	-0.0448	negligible	0.967925	0.782797	0.982201	-0.0246	negligible	0.997679	0.790144	0.938215	0.0343	negligible
SM	SM(34:2)	14.4545	14.3138	16.0309	15.2583	21.2926	20.0841	21.0206	18.3476	14.2957	14.5175	15.2703	15.3871	20.3242	19.593	20.4968	19.8517	0.936179	0.335473	0.999908	-0.133	small	0.943487	0.341427	0.599033	-0.0951	negligible	0.99158	0.928076	0.985847	0.00804	negligible	0.986971	0.763523	0.938215	0.04	negligible
SM	SM(35:1)	3.38944	3.36866	3.38885	3.61481	5.1013	4.99366	4.86414	4.40248	3.42753	3.26173	3.3172	3.50101	5.05403	4.9268	4.70105	4.34452	1.03326	0.904415	0.999908	0.0177	negligible	0.931654	0.155571	0.41597	-0.142	small	1.07509	0.157794	0.766466	0.126	small	1.13403	0.10908	0.670376	0.208	small
SM	SM(36:1)	35.7435	35.1653	33.1013	35.7563	46.4788	45.6712	45.5398	44.2399	33.5277	33.7626	33.2404	35.966	46.8656	46.4575	44.0611	43.413	1.00864	0.279577	0.999908	0.147	small	0.938738	0.571874	0.767887	-0.0565	negligible	1.06365	0.389139	0.904678	0.0767	negligible	1.07013	0.522879	0.928702	0.084	negligible
SM	SM(36:2)	6.00857	5.90997	5.75508	6.11948	7.91101	7.38011	7.76303	7.5723	5.78816	5.67067	5.55306	6.16912	7.82	7.42239	7.8106	7.62171	1.04234	0.513983	0.999908	0.0906	negligible	0.919202	0.249622	0.545815	-0.115	small	1.0012	0.576388	0.933291	0.0498	negligible	0.973848	0.686461	0.938215	-0.0534	negligible
SM	SM(37:1)	2.35463	2.54357	2.38527	2.75944	4.40903	4.11834	4.21781	3.1379	2.41175	2.53323	2.53055	2.73383	4.32223	4.03178	3.91373	3.31552	0.953053	0.931646	0.999908	-0.0129	negligible	0.926621	0.508094	0.736988	-0.0662	negligible	1.10438	0.262809	0.827989	0.0998	negligible	1.21603	0.0890872	0.670376	0.219	small
SM	SM(38:1)	19.7228	20.0873	20.659	22.0693	26.2202	26.1501	26.9055	25.9636	19.1819	18.9579	20.1241	21.6792	24.8579	25.8601	25.5248	25.2861	0.953182	0.757425	0.999908	-0.0435	negligible	0.874474	0.0848044	0.359667	-0.172	small	0.973874	0.576387	0.933291	-0.0498	negligible	1.0227	0.503907	0.926333	0.0878	negligible
SM	SM(38:2)	12.1517	11.4906	11.8799	13.3664	17.4177	17.1863	17.9383	16.6622	11.4085	10.9403	10.2456	13.131	16.3911	16.8218	18.12	16.4077	1.11351	0.190186	0.999908	0.18	small	0.833168	0.0314863	0.267097	-0.215	small	0.904586	0.244549	0.823596	-0.103	small	1.02524	0.440431	0.917333	0.101	small
SM	SM(38:3)	1.99987	2.27728	2.39797	2.61289	3.68528	3.56758	4.01372	3.3346	1.52088	2.20698	1.62674	2.39629	3.46344	3.88438	3.77631	3.10843	0.934927	0.460047	0.999908	-0.102	small	0.921	0.486256	0.715945	-0.0696	negligible	0.917149	0.286377	0.830776	-0.0953	negligible	1.24963	0.532498	0.928702	0.0821	negligible
SM	SM(39:1)	6.79384	7.35072	7.59092	8.20112	11.3122	11.1809	10.753	9.83822	6.33902	6.88246	7.42095	8.04425	11.8103	10.6227	10.0639	9.85052	0.854207	0.16237	0.999908	-0.192	small	0.855575	0.105221	0.363562	-0.162	small	1.17353	0.136067	0.766466	0.133	small	1.07839	0.0964641	0.670376	0.216	small
SM	SM(39:2)	2.57617	2.46119	2.76651	3.15245	5.13218	5.2074	5.21231	4.74718	2.19241	2.4194	2.38475	3.15504	4.88403	4.85159	5.27919	4.96877	0.919347	0.597736	0.999908	-0.0719	negligible	0.766836	0.0143929	0.267097	-0.245	small	0.925148	0.641241	0.978561	-0.0415	negligible	0.976415	0.561875	0.936021	0.0763	negligible
SM	SM(40:1)	22.8481	12.18	24.3825	15.9982	16.1711	14.8364	15.0246	23.7293	12.4458	7.50429	13.4888	3.54537	10.6984	2.63949	12.8022	22.1721	0.922677	0.850313	0.999908	-0.0271	negligible	2.11664	0.846938	0.902374	0.0193	negligible	0.835669	0.963029	0.985847	0.00413	negligible	0.119045	0.112426	0.670376	-0.207	small
SM	SM(40:2)	34.4073	32.8324	35.034	38.8928	50.2126	51.5657	50.9498	50.7649	34.2904	33.6564	27.8282	36.284	46.8529	49.3173	48.189	46.2333	1.23222	0.409381	0.999908	0.114	small	0.927581	0.0331548	0.267097	-0.213	small	0.972274	0.436432	0.904678	-0.0693	negligible	1.0667	0.503907	0.926333	0.0878	negligible
SM	SM(40:4)	8.09836	8.85301	9.13124	10.3223	12.6206	11.8862	12.6124	12.2858	8.03172	8.63022	8.04322	9.87275	11.7046	11.4782	12.5381	11.5758	0.99857	0.7444	0.999908	-0.0459	negligible	0.874145	0.0787595	0.359667	-0.176	small	0.933526	0.847171	0.985847	-0.0172	negligible	0.991567	0.808676	0.943992	-0.0324	negligible
SM	SM(41:1)	14.3375	14.7396	15.2258	15.3761	20.2658	20.7253	19.3601	18.7788	14.1602	14.2092	14.6942	15.2123	20.8923	20.9773	17.8689	18.6467	0.963654	0.380616	0.999908	-0.121	small	0.934057	0.460731	0.706847	-0.0738	negligible	1.1692	0.165097	0.766466	0.124	small	1.12498	0.173771	0.706746	0.176	small
SM	SM(41:2)	14.0072	14.1451	15.0224	15.3306	21.2094	20.5631	21.3495	19.012	13.6312	13.7332	14.4156	15.5542	20.5686	21.1955	21.0233	18.9295	0.945588	0.263158	0.999908	-0.154	small	0.882927	0.108214	0.364444	-0.161	small	0.978371	0.874004	0.985847	-0.0142	negligible	1.11971	0.147367	0.670376	0.187	small
SM	SM(42:1)	16.8477	18.5548	18.938	17.6282	20.4476	20.814	19.2443	20.548	15.9136	18.2718	17.5755	18.4113	20.7965	19.3496	18.1671	19.6023	0.905441	0.439378	0.999908	-0.107	small	0.992424	0.576571	0.767887	0.0558	negligible	1.14474	0.139955	0.766466	0.132	small	0.987111	0.756198	0.938215	0.04	negligible
SM	SM(42:2)	48.139	47.6272	48.2455	48.7158	61.7243	62.0209	60.9086	60.5596	46.8214	48.0876	42.8176	45.2993	62.5236	61.9924	60.2336	59.4132	1.09351	0.606541	0.999908	0.0719	negligible	1.06155	0.719985	0.840461	-0.0358	negligible	1.03802	0.662337	0.982201	0.0389	negligible	1.04341	0.602204	0.938215	0.0687	negligible
SM	SM(42:3)	23.2477	23.0478	22.4759	24.6633	33.5401	31.0461	33.4897	32.033	22.6072	23.0106	20.896	25.1259	34.5472	31.146	33.9788	32.0612	1.08189	0.705765	0.999908	0.0529	negligible	0.915811	0.194961	0.492445	-0.13	small	1.01673	0.920326	0.985847	-0.00891	negligible	0.971455	0.93568	1	-0.0115	negligible
SM	SM(43:1)	5.00423	5.25717	5.71902	6.18635	10.6464	11.4351	8.28278	8.35967	3.8139	4.22466	4.8812	5.53148	9.18482	10.4085	7.3147	6.84869	0.781345	0.142385	0.999908	-0.201	small	0.763749	0.132877	0.394567	-0.15	small	1.25567	0.0112529	0.542162	0.225	small	1.51978	0.0722775	0.670376	0.232	small
SM	SM(44:1)	1.17274	1.35748	1.3687	1.51393	2.40788	2.50022	2.1917	1.97367	1.09324	1.19027	1.15014	1.37158	2.20649	2.4817	2.01569	1.78298	0.950528	0.235989	0.999908	-0.162	small	0.867814	0.273026	0.5511	-0.11	small	1.09466	0.20721	0.805138	0.112	small	1.39188	0.061116	0.670376	0.243	small
SM	SM(44:2)	1.45639	1.33746	1.28738	1.52852	1.52899	2.04368	1.82477	1.41985	1.31762	1.30189	1.13662	1.48593	1.28039	1.97661	1.58456	1.25317	1.15924	0.270625	0.999908	0.152	small	0.876149	0.359204	0.614505	-0.0917	negligible	0.808043	0.132264	0.766466	-0.135	small	1.57729	0.112426	0.670376	0.207	small
H	H1	6292.03	6533.17	6653.2	6458.66	7677.32	7235.66	7069.3	7469.39	6160.73	6409.1	6429.9	6305.78	7020.31	6971.84	6702.78	7022.56	0.958137	0.460047	0.999908	-0.102	small	1.01638	0.820038	0.889893	0.0227	negligible	1.04737	0.037436	0.577303	0.185	small	0.992778	0.82007	0.953494	0.0306	negligible
Total	Acylcarnitines	108.953	103.789	99.1566	104.034	114.991	113.143	109.768	105.691	105.557	102.103	91.7077	102.457	113.832	109.615	109.386	106.042	1.15102	0.124314	0.999908	0.211	small	0.996548	0.841543	0.902374	0.02	negligible	1.04065	0.124905	0.766466	0.136	small	1.03369	0.406289	0.908723	0.109	small
Total	Diglicerides	95.1305	98.0217	98.2898	103.012	133.941	144.739	127.773	137.504	84.3789	96.7428	95.51	92.8897	140.02	144.639	125.181	138.995	0.883457	0.48124	0.999908	-0.0977	negligible	1.04148	0.659065	0.80127	-0.0441	negligible	1.11855	0.139956	0.766466	0.132	small	1.0406	0.612483	0.938215	0.0667	negligible
Total	Triglicerides	1183.63	1205.41	1307.49	1385.14	1835.51	2021.73	1683.24	1729.38	1022.02	1125.66	1153.18	1247.67	1786.15	2015.64	1592.45	1723.68	0.886265	0.190186	0.999908	-0.18	small	0.902214	0.138295	0.397258	-0.148	small	1.12164	0.112246	0.766466	0.142	small	1.16938	0.0964641	0.670376	0.216	small
Total	Lysophosphatidylcholines	284.338	304.054	281.168	284.451	286.575	306.009	293.88	311.74	278.764	301.128	277.448	272.883	269.947	289.47	282.775	294.977	1.00474	0.890838	0.999908	-0.02	negligible	1.1035	0.0553038	0.322796	0.192	small	0.954638	0.225329	0.805138	-0.108	small	0.981331	0.8315	0.961048	-0.0287	negligible
Total	Phosphatidylcholines	1931.58	1950.47	2017.9	2088.59	2384.87	2402.68	2307.86	2308.71	1901.64	1982.05	1914.12	2078.66	2356.84	2406	2223.66	2300.55	0.99348	0.470578	0.999908	-0.1	small	0.953522	0.0553038	0.322796	-0.192	small	1.0599	0.156364	0.766466	0.127	small	1.04584	0.406289	0.908723	0.109	small
Total	Sphingomyelins	439.254	437.467	452.926	468.752	583.274	579.783	582.336	566.222	444.052	417.908	418.113	457.458	585.001	581.998	572.531	553.899	1.06204	0.958956	0.999908	0.00823	negligible	0.913545	0.0912221	0.359667	-0.169	small	1.02178	0.9747	0.985847	-0.00282	negligible	1.05073	0.592002	0.938215	0.0706	negligible
Total	Ceramides	6.95479	6.28961	6.91331	6.80584	8.30901	8.33557	8.00909	7.91279	6.4354	6.19998	6.9715	6.63675	8.22915	8.65521	7.85107	8.16696	0.923101	0.525146	0.999908	-0.0883	negligible	0.934189	0.125911	0.394567	-0.153	small	1.04816	0.309005	0.860566	0.0909	negligible	1.05978	0.299631	0.836114	0.136	small
Total	Cholesteryl_Esters	9281.42	8825.97	9383.95	9743.07	11250.8	11572	11287.1	11015.3	9031.23	8321.98	8693.45	9653.53	11101.2	12061.6	10861.5	10953.3	1.03885	0.890838	0.999908	0.02	negligible	0.862067	0.0237486	0.267097	-0.226	small	1.02207	0.904847	0.985847	0.0107	negligible	1.10119	0.440431	0.917333	0.101	small
Total	Lipids	13331.3	12931.5	13647.8	14183.9	16598.2	17148.4	16400	16182.5	13652.9	12186.2	13521.9	13980.2	16678.6	18353.6	16091.2	16404.9	1.00969	0.958956	0.999908	-0.00823	negligible	0.871675	0.0107503	0.267097	-0.255	small	1.03651	0.530675	0.933291	0.0559	negligible	1.11879	0.266469	0.799759	0.145	small
